# Supplementary material for: A non-canonical Raf function is required for dorsal–ventral patterning during Drosophila embryogenesis
Source: Sci Rep. 2022 May 10;12:7684. doi: 10.1038/s41598-022-11699-3 (PMC9090920; doi:10.1038/s41598-022-11699-3)
Supplement: Supplementary file 15 — Supplementary Table 1. [file 41598_2022_11699_MOESM15_ESM.xlsx]

## Sheet: Raf926_vs_WT
Gene Identifier	Gene name	Biotype	log2FoldChange	pvalue	padj
FBgn0024189	sns	protein_coding	-4.98093	9.96349e-181	1.14889e-176
FBgn0010041	GstD5	protein_coding	5.74769	1.66152e-170	9.57951e-167
FBgn0028999	nerfin-1	protein_coding	-4.57044	4.98036e-168	1.91428e-164
FBgn0033875	CG6357	protein_coding	4.83784	7.30079e-151	2.10463e-147
FBgn0000639	Fbp1	protein_coding	7.52598	2.75399e-139	6.35125e-136
FBgn0020299	stumps	protein_coding	-4.32544	3.18167e-138	6.11465e-135
FBgn0039098	GILT3	protein_coding	4.33378	9.06466e-137	1.49321e-133
FBgn0039039	lmd	protein_coding	-7.86578	1.16718e-132	1.68235e-129
FBgn0040318	HGTX	protein_coding	-5.49027	1.48015e-130	1.8964e-127
FBgn0027843	CAH2	protein_coding	4.71317	1.53351e-126	1.76828e-123
FBgn0024732	Drep1	protein_coding	3.85072	2.04566e-125	2.14441e-122
FBgn0000477	DNaseII	protein_coding	-3.86947	2.92975e-121	2.81524e-118
FBgn0029939	CG9650	protein_coding	-4.27507	2.58155e-117	2.28983e-114
FBgn0014388	sty	protein_coding	-3.64063	3.75901e-115	3.09608e-112
FBgn0004880	scrt	protein_coding	-3.02078	1.79297e-111	1.37832e-108
FBgn0035144	Kah	protein_coding	-6.16115	1.22053e-110	8.79623e-108
FBgn0027070	Ugt36E1	protein_coding	3.94069	4.03728e-110	2.73847e-107
FBgn0053126	NLaz	protein_coding	5.45706	1.08947e-109	6.97925e-107
FBgn0051080	TwdlH	protein_coding	8.35735	4.5786e-109	2.77873e-106
FBgn0015550	tap	protein_coding	-5.01076	2.65256e-108	1.52933e-105
FBgn0000492	Dr	protein_coding	-4.89192	7.87796e-108	4.32575e-105
FBgn0003495	spz	protein_coding	2.51555	4.60142e-106	2.41177e-103
FBgn0010389	htl	protein_coding	-3.73894	1.78365e-98	8.9423e-96
FBgn0003463	sog	protein_coding	-3.50355	8.1848e-92	3.93245e-89
FBgn0032082	CG18088	protein_coding	-5.34788	5.6138e-91	2.58931e-88
FBgn0030900	Him	protein_coding	-7.15101	7.17345e-87	3.18142e-84
FBgn0038020	GstD9	protein_coding	3.31754	2.65941e-85	1.13577e-82
FBgn0040089	meso18E	protein_coding	-3.29247	3.85322e-85	1.58684e-82
FBgn0011286	RyR	protein_coding	-4.76338	4.17901e-84	1.66166e-81
FBgn0035348	CG16758	protein_coding	2.55712	4.56682e-84	1.75533e-81
FBgn0039437	TwdlL	protein_coding	4.4487	6.65866e-84	2.47681e-81
FBgn0028491	CG2930	protein_coding	-3.58873	6.00755e-83	2.16478e-80
FBgn0261434	hkb	protein_coding	-6.00309	1.13283e-82	3.95839e-80
FBgn0062928	hpRNA:CR33940	ncRNA	4.43729	1.81321e-82	6.14946e-80
FBgn0001148	gsb	protein_coding	-4.36737	5.2743e-82	1.73766e-79
FBgn0033367	PPO2	protein_coding	-8.66322	1.58083e-81	5.06349e-79
FBgn0028490	CG31705	protein_coding	2.50804	3.17447e-81	9.89319e-79
FBgn0010038	GstD2	protein_coding	4.91839	4.31891e-81	1.31056e-78
FBgn0000084	AnxB10	protein_coding	3.19537	3.95346e-79	1.16891e-76
FBgn0039439	TwdlK	protein_coding	7.13497	1.67176e-78	4.81925e-76
FBgn0052813	CG32813	protein_coding	-3.65133	7.43481e-78	2.091e-75
FBgn0002564	Lsp1gamma	protein_coding	5.07355	7.84572e-77	2.15402e-74
FBgn0025712	CG13920	protein_coding	-4.06515	1.40735e-75	3.77398e-73
FBgn0030332	CG9360	protein_coding	4.84584	5.71173e-74	1.49686e-71
FBgn0032651	Oli	protein_coding	-4.16361	1.23568e-73	3.16637e-71
FBgn0033395	Cyp4p2	protein_coding	5.16451	3.58021e-73	8.97466e-71
FBgn0031313	CG5080	protein_coding	-3.42219	1.06852e-72	2.62152e-70
FBgn0035547	CG15022	protein_coding	4.45431	1.85095e-71	4.44653e-69
FBgn0267953	lncRNA:CR46233	ncRNA	6.89257	3.79084e-71	8.92085e-69
FBgn0032864	CG2493	protein_coding	1.91184	7.60748e-71	1.75444e-68
FBgn0015774	NetB	protein_coding	-2.89197	1.12793e-70	2.55022e-68
FBgn0283437	PPO1	protein_coding	-7.60812	1.67599e-70	3.71651e-68
FBgn0030980	CG7406	protein_coding	4.35055	2.55693e-70	5.56302e-68
FBgn0032022	CG14275	protein_coding	3.97471	4.95703e-70	1.05851e-67
FBgn0015524	otp	protein_coding	-5.64991	1.00623e-69	2.10961e-67
FBgn0039444	TwdlD	protein_coding	4.53639	1.62355e-69	3.34307e-67
FBgn0015773	NetA	protein_coding	-2.58019	2.64374e-69	5.34825e-67
FBgn0263037	CG43332	protein_coding	-6.38639	1.02882e-68	2.0454e-66
FBgn0035581	Dnah3	protein_coding	-5.41134	1.56774e-68	3.064e-66
FBgn0003900	twi	protein_coding	-9.03407	9.03263e-68	1.73592e-65
FBgn0034025	Pgant1	protein_coding	1.77644	1.23265e-67	2.33011e-65
FBgn0051813	nur	protein_coding	-13.2838	2.89011e-67	5.37513e-65
FBgn0051781	lncRNA:CR31781	ncRNA	-6.68299	3.35778e-67	6.1458e-65
FBgn0028855	CG15282	protein_coding	3.96822	4.1737e-66	7.51983e-64
FBgn0003118	pnt	protein_coding	-2.34359	2.29029e-65	4.06297e-63
FBgn0261245	sing	protein_coding	-4.83364	2.9854e-64	5.21585e-62
FBgn0033928	Arc2	protein_coding	4.19206	3.54147e-64	6.09502e-62
FBgn0024989	CG3777	protein_coding	3.02492	5.38166e-63	9.12587e-61
FBgn0013469	klu	protein_coding	-3.24733	2.22923e-62	3.72541e-60
FBgn0260400	elav	protein_coding	-2.74718	2.74087e-62	4.515e-60
FBgn0036619	Cpr72Ec	protein_coding	6.11419	4.37059e-62	7.09822e-60
FBgn0020378	Sp1	protein_coding	-4.00088	4.77262e-62	7.64348e-60
FBgn0034224	insb	protein_coding	-4.44058	1.22888e-61	1.94113e-59
FBgn0004595	pros	protein_coding	-3.37773	3.93397e-61	6.13008e-59
FBgn0264490	Eip93F	protein_coding	5.28743	8.07981e-61	1.24224e-58
FBgn0036550	CG17026	protein_coding	-6.51585	1.28665e-60	1.95215e-58
FBgn0040064	yip2	protein_coding	2.61729	1.42431e-60	2.13295e-58
FBgn0010226	GstS1	protein_coding	1.74989	8.62235e-60	1.27467e-57
FBgn0028479	Mtpalpha	protein_coding	1.58283	3.92631e-59	5.73093e-57
FBgn0000370	crc	protein_coding	1.37353	2.65319e-58	3.82424e-56
FBgn0035638	Tektin-C	protein_coding	-3.75847	3.34763e-58	4.76563e-56
FBgn0039789	CG9717	protein_coding	4.27761	4.88097e-58	6.86371e-56
FBgn0036612	CG4998	protein_coding	3.60364	9.75065e-58	1.35464e-55
FBgn0261612	CngA	protein_coding	4.19509	1.16749e-57	1.60265e-55
FBgn0011656	Mef2	protein_coding	-1.90322	1.51378e-57	2.05357e-55
FBgn0025352	Mtpbeta	protein_coding	1.68816	1.07446e-56	1.44065e-54
FBgn0001147	gsb-n	protein_coding	-6.08137	1.50564e-56	1.99557e-54
FBgn0040609	CG3348	protein_coding	3.8347	1.64024e-56	2.14927e-54
FBgn0036494	Toll-6	protein_coding	-2.26493	9.53496e-56	1.23537e-53
FBgn0033836	CG18278	protein_coding	5.50944	1.34405e-55	1.72202e-53
FBgn0003996	w	protein_coding	-3.6423	1.64163e-55	2.08019e-53
FBgn0040842	CG15212	protein_coding	3.14865	2.16771e-55	2.71694e-53
FBgn0003888	betaTub60D	protein_coding	-2.73223	1.88476e-54	2.3369e-52
FBgn0004839	otk	protein_coding	-2.82551	2.05915e-54	2.52596e-52
FBgn0039438	TwdlO	protein_coding	5.17548	3.43461e-54	4.1689e-52
FBgn0030539	CG1368	protein_coding	3.81384	1.0353e-53	1.24354e-51
FBgn0051004	mesh	protein_coding	-4.64866	2.68225e-53	3.18856e-51
FBgn0038391	GATAe	protein_coding	-3.85596	2.89161e-53	3.40236e-51
FBgn0030796	CG4829	protein_coding	-2.59868	3.95102e-53	4.60194e-51
FBgn0013772	Cyp6a8	protein_coding	3.11499	4.65389e-53	5.3664e-51
FBgn0038721	subdued	protein_coding	2.10451	5.017e-53	5.72783e-51
FBgn0046875	Obp83g	protein_coding	4.06555	5.85245e-53	6.61614e-51
FBgn0031117	GstT3	protein_coding	2.78283	1.18326e-52	1.32468e-50
FBgn0037126	CG14567	protein_coding	3.84254	1.50809e-52	1.6721e-50
FBgn0010228	HmgZ	protein_coding	-3.03989	2.03996e-52	2.24027e-50
FBgn0037835	CG14687	protein_coding	-3.63924	2.22811e-52	2.42381e-50
FBgn0028863	CG4587	protein_coding	-3.49986	1.0377e-51	1.1183e-49
FBgn0032782	Rab9	protein_coding	3.17009	1.16344e-51	1.24219e-49
FBgn0050458	CG30458	protein_coding	3.29982	1.2643e-51	1.33749e-49
FBgn0024183	vig	protein_coding	-1.8856	1.42749e-51	1.4964e-49
FBgn0020639	Lcp65Af	protein_coding	4.24769	1.82775e-51	1.89872e-49
FBgn0052570	TwdlY	protein_coding	4.00382	1.94999e-51	2.00761e-49
FBgn0039779	PH4alphaSG2	protein_coding	-4.45409	2.44312e-51	2.49306e-49
FBgn0020307	dve	protein_coding	-3.05354	5.04979e-51	5.10781e-49
FBgn0003159	CG2841	protein_coding	1.81849	8.03659e-51	8.05825e-49
FBgn0035915	S-Lap1	protein_coding	4.18856	1.07873e-50	1.07232e-48
FBgn0011695	EbpIII	protein_coding	3.47097	2.0633e-50	2.0335e-48
FBgn0285991	hpRNA:CR18854	ncRNA	1.89409	2.7647e-50	2.70168e-48
FBgn0033590	CG13217	protein_coding	-4.87595	2.979e-50	2.88663e-48
FBgn0003089	pip	protein_coding	-3.20465	3.46491e-50	3.32949e-48
FBgn0013763	Idgf6	protein_coding	1.70611	6.55317e-50	6.24501e-48
FBgn0033464	CG1441	protein_coding	3.8261	9.17902e-50	8.67568e-48
FBgn0259229	CG42329	protein_coding	5.51662	2.76606e-49	2.59312e-47
FBgn0031097	obst-A	protein_coding	3.30361	3.52637e-49	3.27924e-47
FBgn0051634	Oatp26F	protein_coding	-4.34718	4.06488e-49	3.74977e-47
FBgn0031645	CG3036	protein_coding	-1.89511	4.47141e-49	4.09205e-47
FBgn0020644	Lcp65Ab1	protein_coding	4.34083	9.24556e-49	8.39453e-47
FBgn0036781	CG13699	protein_coding	3.77234	1.06155e-48	9.56308e-47
FBgn0022959	yps	protein_coding	-1.35355	1.61222e-48	1.44112e-46
FBgn0052641	CG32641	protein_coding	4.54898	2.65758e-48	2.35728e-46
FBgn0063494	GstE6	protein_coding	2.93061	5.49159e-48	4.83386e-46
FBgn0034201	CG17290	protein_coding	3.16675	5.76323e-48	5.03453e-46
FBgn0001149	GstD1	protein_coding	2.37676	6.21531e-48	5.38863e-46
FBgn0034022	CG12964	protein_coding	3.74442	1.25596e-47	1.08078e-45
FBgn0037503	CG14598	protein_coding	3.94981	1.26786e-47	1.08294e-45
FBgn0038727	CG7432	protein_coding	3.54701	3.9922e-47	3.38486e-45
FBgn0085424	nub	protein_coding	-2.64738	6.90322e-47	5.81029e-45
FBgn0039008	CG6972	protein_coding	-5.83724	1.36493e-46	1.14051e-44
FBgn0035346	CG1146	protein_coding	2.14865	5.01833e-46	4.16305e-44
FBgn0268063	ltl	protein_coding	-2.47372	7.38072e-46	6.07907e-44
FBgn0030985	Obp18a	protein_coding	4.49518	1.00441e-45	8.21411e-44
FBgn0004878	cas	protein_coding	-4.39934	1.22091e-45	9.91428e-44
FBgn0013576	mtd	protein_coding	2.01246	1.72885e-45	1.39408e-43
FBgn0035430	CG12009	protein_coding	-6.65535	1.82084e-45	1.45806e-43
FBgn0039800	Npc2g	protein_coding	-7.262	2.63533e-45	2.09572e-43
FBgn0004569	aos	protein_coding	-2.52352	2.85167e-45	2.25223e-43
FBgn0003231	ref(2)P	protein_coding	1.7144	3.61831e-45	2.83828e-43
FBgn0001981	esg	protein_coding	-2.57215	8.2867e-45	6.45635e-43
FBgn0039178	CG6356	protein_coding	-3.32784	1.10793e-44	8.57422e-43
FBgn0036282	Smyd4-2	protein_coding	-4.517	1.44281e-44	1.10914e-42
FBgn0263392	Tet	protein_coding	-2.79276	1.4718e-44	1.12393e-42
FBgn0003300	run	protein_coding	-2.59951	2.41544e-44	1.8324e-42
FBgn0052549	CG32549	protein_coding	2.32778	3.60529e-44	2.71717e-42
FBgn0037227	TwdlV	protein_coding	-4.76485	5.28201e-44	3.92947e-42
FBgn0243586	Tb	protein_coding	4.89107	5.27431e-44	3.92947e-42
FBgn0267665	lncRNA:CR46003	ncRNA	-3.75184	5.75613e-44	4.25474e-42
FBgn0034046	tun	protein_coding	1.71141	7.75463e-44	5.69546e-42
FBgn0034094	Tsf3	protein_coding	2.81221	9.03639e-44	6.59485e-42
FBgn0284230	CG46314	protein_coding	2.37091	3.64393e-43	2.64265e-41
FBgn0034095	CG15701	protein_coding	3.54762	5.46601e-43	3.93928e-41
FBgn0038642	Muc91C	protein_coding	-4.94401	7.44093e-43	5.32928e-41
FBgn0029831	CG5966	protein_coding	2.52543	8.06352e-43	5.73953e-41
FBgn0086675	fne	protein_coding	-3.122	1.46709e-42	1.03785e-40
FBgn0051313	CG31313	protein_coding	2.29033	1.62025e-42	1.13922e-40
FBgn0001983	wor	protein_coding	-3.97615	2.61633e-42	1.82842e-40
FBgn0261930	vnd	protein_coding	-3.49969	2.69104e-42	1.8693e-40
FBgn0035434	Drsl5	protein_coding	3.08031	4.12714e-42	2.83274e-40
FBgn0265959	rdgC	protein_coding	-2.62424	4.12682e-42	2.83274e-40
FBgn0261963	mid	protein_coding	-3.23707	4.58298e-42	3.127e-40
FBgn0034470	Obp56d	protein_coding	3.84934	5.24812e-42	3.55977e-40
FBgn0031734	CG11147	protein_coding	3.26955	5.4294e-42	3.66119e-40
FBgn0030479	Rbp1-like	protein_coding	-1.73709	1.1341e-41	7.60307e-40
FBgn0033540	Elp2	protein_coding	-2.13622	1.51627e-41	1.01064e-39
FBgn0004862	bap	protein_coding	-6.92294	3.26844e-41	2.166e-39
FBgn0037410	Osi2	protein_coding	3.71324	4.10251e-41	2.7032e-39
FBgn0032900	CG14401	protein_coding	3.48223	4.8302e-41	3.1646e-39
FBgn0000633	CG17716	protein_coding	-2.97394	6.3166e-41	4.11507e-39
FBgn0036352	CG14110	protein_coding	3.61726	6.45223e-41	4.17981e-39
FBgn0052694	CG32694	protein_coding	3.04917	6.71933e-41	4.32853e-39
FBgn0035543	CG15020	protein_coding	3.40163	1.06256e-40	6.80687e-39
FBgn0030653	CG7860	protein_coding	3.45821	1.47553e-40	9.40021e-39
FBgn0033600	Cpr47Ec	protein_coding	4.77475	1.56995e-40	9.94675e-39
FBgn0036899	tey	protein_coding	-4.84186	1.99718e-40	1.25844e-38
FBgn0004956	upd1	protein_coding	-2.51512	2.08254e-40	1.30509e-38
FBgn0037429	Osi19	protein_coding	-8.92149	2.46925e-40	1.53908e-38
FBgn0025525	bab2	protein_coding	-2.48581	3.31769e-40	2.05679e-38
FBgn0035735	Cpr65Ea	protein_coding	3.30337	3.70415e-40	2.28409e-38
FBgn0040843	CG15213	protein_coding	2.37876	4.39799e-40	2.69751e-38
FBgn0034432	CG7461	protein_coding	1.23853	5.07634e-40	3.0971e-38
FBgn0002632	E(spl)m6-BFM	protein_coding	-3.8757	9.20025e-40	5.56643e-38
FBgn0013433	beat-Ia	protein_coding	-4.66441	9.22026e-40	5.56643e-38
FBgn0035089	Phk-3	protein_coding	3.21919	1.20542e-39	7.23944e-38
FBgn0035379	spz5	protein_coding	2.74005	1.34675e-39	8.04629e-38
FBgn0262854	CG43218	protein_coding	6.68325	2.45374e-39	1.45846e-37
FBgn0004102	oc	protein_coding	-2.78796	2.83613e-39	1.6771e-37
FBgn0042127	CG18789	protein_coding	2.78516	3.06108e-39	1.80088e-37
FBgn0038134	wntD	protein_coding	-8.95293	3.36044e-39	1.96696e-37
FBgn0035737	Cpr65Ec	protein_coding	3.28511	5.41015e-39	3.15073e-37
FBgn0260653	serp	protein_coding	2.7396	6.49359e-39	3.76269e-37
FBgn0004598	Fur2	protein_coding	1.75158	7.79182e-39	4.49237e-37
FBgn0036592	CG13049	protein_coding	-6.25138	8.31643e-39	4.77099e-37
FBgn0039435	TwdlP	protein_coding	3.90341	9.96667e-39	5.68939e-37
FBgn0002561	l(1)sc	protein_coding	-3.14323	1.25105e-38	7.10633e-37
FBgn0004606	zfh1	protein_coding	-2.01729	1.377e-38	7.7834e-37
FBgn0011296	l(2)efl	protein_coding	-3.58848	1.46297e-38	8.22901e-37
FBgn0022740	HLH54F	protein_coding	-5.75136	1.61904e-38	9.06268e-37
FBgn0040992	CG10570	protein_coding	4.23953	1.67861e-38	9.30581e-37
FBgn0260228	CG42502	protein_coding	4.23953	1.67861e-38	9.30581e-37
FBgn0031629	NA	NA	2.6034	1.75575e-38	9.68687e-37
FBgn0033968	hui	protein_coding	3.26471	2.25609e-38	1.23881e-36
FBgn0027364	Six4	protein_coding	-4.69115	2.41699e-38	1.32087e-36
FBgn0033574	Spn47C	protein_coding	4.02487	2.45153e-38	1.33342e-36
FBgn0036752	Adgf-A	protein_coding	-2.16679	2.62082e-38	1.41881e-36
FBgn0034670	CG13488	protein_coding	6.54307	3.27199e-38	1.76305e-36
FBgn0035495	CG14989	protein_coding	-3.34157	3.88319e-38	2.08265e-36
FBgn0031457	Snx21	protein_coding	2.08311	4.5881e-38	2.44932e-36
FBgn0260440	spdo	protein_coding	-3.01587	4.74882e-38	2.52344e-36
FBgn0043792	CG30427	protein_coding	2.92005	5.12696e-38	2.71188e-36
FBgn0045759	bin	protein_coding	-6.00599	1.05317e-37	5.54527e-36
FBgn0032235	CG5096	protein_coding	-3.69062	1.74452e-37	9.14367e-36
FBgn0035677	CG13293	protein_coding	-2.71877	2.06659e-37	1.07827e-35
FBgn0001230	Hsp68	protein_coding	3.43157	3.23873e-37	1.68224e-35
FBgn0052412	QC	protein_coding	1.98312	3.37994e-37	1.74772e-35
FBgn0037063	CG9391	protein_coding	2.10573	3.79946e-37	1.95587e-35
FBgn0004431	LysX	protein_coding	6.83499	5.12369e-37	2.62584e-35
FBgn0030854	CG8289	protein_coding	-1.40281	5.15665e-37	2.63103e-35
FBgn0015609	CadN	protein_coding	-1.91304	6.02623e-37	3.06117e-35
FBgn0035281	Cpr62Bc	protein_coding	-4.68343	6.07367e-37	3.07173e-35
FBgn0063491	GstE9	protein_coding	3.04716	8.86613e-37	4.46443e-35
FBgn0063492	GstE8	protein_coding	2.31299	1.00696e-36	5.04835e-35
FBgn0010052	Jhe	protein_coding	4.09431	1.02413e-36	5.11223e-35
FBgn0013770	Cp1	protein_coding	1.43145	1.59033e-36	7.90435e-35
FBgn0033365	CG8170	protein_coding	3.24103	2.05847e-36	1.01872e-34
FBgn0033033	scaf	protein_coding	2.9825	2.51903e-36	1.24132e-34
FBgn0024250	brk	protein_coding	-3.13544	2.89567e-36	1.42085e-34
FBgn0039809	CG15547	protein_coding	2.18323	3.2824e-36	1.60379e-34
FBgn0035844	CG13676	protein_coding	2.48719	4.50925e-36	2.18471e-34
FBgn0261341	verm	protein_coding	2.67059	4.4978e-36	2.18471e-34
FBgn0032123	Oatp30B	protein_coding	1.24215	6.06792e-36	2.92758e-34
FBgn0037203	slif	protein_coding	1.72516	6.53136e-36	3.13804e-34
FBgn0003067	Pepck1	protein_coding	1.67557	7.29398e-36	3.47549e-34
FBgn0266488	CG45087	protein_coding	1.67557	7.29398e-36	3.47549e-34
FBgn0037428	Osi18	protein_coding	-8.57477	8.48114e-36	4.02453e-34
FBgn0015222	Fer1HCH	protein_coding	1.29295	1.09276e-35	5.1642e-34
FBgn0039441	TwdlN	protein_coding	3.50686	1.10973e-35	5.22296e-34
FBgn0262139	trh	protein_coding	-3.79888	1.40369e-35	6.57965e-34
FBgn0033633	Smyd4-3	protein_coding	-4.52823	1.43383e-35	6.69372e-34
FBgn0039434	TwdlM	protein_coding	3.42981	1.46622e-35	6.81733e-34
FBgn0001301	kel	protein_coding	1.20827	1.67116e-35	7.73902e-34
FBgn0015316	Try29F	protein_coding	-3.98563	2.55339e-35	1.17303e-33
FBgn0063497	GstE3	protein_coding	3.10043	2.54571e-35	1.17303e-33
FBgn0002174	CG5504	protein_coding	-1.6818	2.79171e-35	1.27743e-33
FBgn0000015	Abd-B	protein_coding	-1.88498	2.87338e-35	1.3096e-33
FBgn0040260	Ugt37D1	protein_coding	-3.01617	3.71837e-35	1.68805e-33
FBgn0085638	CG41378	protein_coding	2.04152	4.15102e-35	1.87708e-33
FBgn0034389	Mctp	protein_coding	1.83154	4.5457e-35	2.04752e-33
FBgn0031678	Nepl3	protein_coding	2.12782	5.21137e-35	2.33822e-33
FBgn0002917	na	protein_coding	-2.53275	5.9657e-35	2.6663e-33
FBgn0036321	CG14120	protein_coding	-6.96915	7.09334e-35	3.15804e-33
FBgn0034662	CG13492	protein_coding	-4.59896	7.51503e-35	3.33292e-33
FBgn0033721	CG13159	protein_coding	-7.28029	9.00379e-35	3.97788e-33
FBgn0003651	svp	protein_coding	-2.6062	9.2203e-35	4.05799e-33
FBgn0036302	sowah	protein_coding	1.31447	9.89294e-35	4.33747e-33
FBgn0052626	AMPdeam	protein_coding	1.9131	9.96736e-35	4.35355e-33
FBgn0004635	rho	protein_coding	-1.83954	1.08777e-34	4.73323e-33
FBgn0034736	gas	protein_coding	2.36173	1.1248e-34	4.87597e-33
FBgn0025628	CG4199	protein_coding	1.7903	1.17298e-34	5.06579e-33
FBgn0030981	CG14191	protein_coding	3.38546	1.29924e-34	5.59015e-33
FBgn0025682	scf	protein_coding	-1.30438	1.53296e-34	6.57119e-33
FBgn0028984	Spn88Ea	protein_coding	2.00598	1.59722e-34	6.82131e-33
FBgn0033275	CG14756	protein_coding	-12.9991	2.36517e-34	1.00638e-32
FBgn0030941	wgn	protein_coding	-2.79425	2.59099e-34	1.09841e-32
FBgn0003339	Scr	protein_coding	-2.37126	2.74792e-34	1.16067e-32
FBgn0038526	CG14327	protein_coding	3.43002	3.9119e-34	1.64628e-32
FBgn0040297	Nhe2	protein_coding	-1.8324	4.24262e-34	1.77897e-32
FBgn0020638	Lcp65Ag1	protein_coding	2.80777	4.65847e-34	1.94626e-32
FBgn0039430	CG5455	protein_coding	2.32467	5.25733e-34	2.18853e-32
FBgn0029994	Ldsdh1	protein_coding	-5.01357	6.97581e-34	2.89346e-32
FBgn0285896	btl	protein_coding	-3.30709	7.20764e-34	2.9789e-32
FBgn0004607	zfh2	protein_coding	-2.20023	8.87156e-34	3.65304e-32
FBgn0052318	CG32318	protein_coding	-5.51494	8.90213e-34	3.65304e-32
FBgn0036872	CG12519	protein_coding	-5.09893	9.20868e-34	3.76544e-32
FBgn0035043	CG4781	protein_coding	-4.84531	1.16446e-33	4.74465e-32
FBgn0035968	Slc45-1	protein_coding	2.61822	1.40743e-33	5.71448e-32
FBgn0035501	CG1299	protein_coding	3.47857	1.47657e-33	5.97413e-32
FBgn0033724	CG8501	protein_coding	-5.11857	1.60316e-33	6.46366e-32
FBgn0001319	kn	protein_coding	-2.6826	1.92362e-33	7.72866e-32
FBgn0032805	CG10337	protein_coding	2.40876	2.06332e-33	8.26118e-32
FBgn0003388	shd	protein_coding	-2.33612	2.64798e-33	1.05653e-31
FBgn0033363	CG13744	protein_coding	3.91996	2.67718e-33	1.0645e-31
FBgn0267728	otk2	protein_coding	-2.1707	4.16583e-33	1.65073e-31
FBgn0003733	tor	protein_coding	1.89	5.39402e-33	2.13008e-31
FBgn0014427	CG11899	protein_coding	2.94368	5.61285e-33	2.20893e-31
FBgn0030992	CG33253	protein_coding	-4.54598	6.20626e-33	2.43416e-31
FBgn0052062	Rbfox1	protein_coding	-1.5134	6.37761e-33	2.49289e-31
FBgn0033443	CG1698	protein_coding	2.91917	7.1038e-33	2.76736e-31
FBgn0028468	rtet	protein_coding	1.65913	8.97227e-33	3.48348e-31
FBgn0040238	Best1	protein_coding	1.51782	9.38591e-33	3.63185e-31
FBgn0050411	CG30411	protein_coding	-5.19504	1.16125e-32	4.47839e-31
FBgn0027788	Hey	protein_coding	-4.53861	1.61416e-32	6.20431e-31
FBgn0025360	Optix	protein_coding	-3.03164	1.90278e-32	7.28937e-31
FBgn0000454	Dip-B	protein_coding	1.60404	2.09044e-32	7.98174e-31
FBgn0021767	org-1	protein_coding	-3.61694	2.98811e-32	1.13716e-30
FBgn0033271	CG8708	protein_coding	-5.0859	3.78545e-32	1.43586e-30
FBgn0035858	CG13674	protein_coding	-6.32268	3.83327e-32	1.44923e-30
FBgn0030186	CG2962	protein_coding	3.29847	4.20341e-32	1.58397e-30
FBgn0267519	28SrRNA-Psi:CR45859	pseudogene	2.83302	4.35374e-32	1.63528e-30
FBgn0035583	CG13704	protein_coding	-5.16214	4.87106e-32	1.82364e-30
FBgn0021776	mira	protein_coding	-2.53717	4.88709e-32	1.82372e-30
FBgn0034605	Ugt49C1	protein_coding	3.01161	5.00452e-32	1.86152e-30
FBgn0085219	CG34190	protein_coding	-6.0691	6.04731e-32	2.24217e-30
FBgn0036318	Wbp2	protein_coding	1.28217	7.29426e-32	2.69584e-30
FBgn0250833	CG34461	protein_coding	-3.2766	8.49267e-32	3.12872e-30
FBgn0037124	CG14568	protein_coding	-5.40917	9.24141e-32	3.39372e-30
FBgn0052571	TwdlX	protein_coding	-4.97858	9.4937e-32	3.4753e-30
FBgn0036725	CG18265	protein_coding	-2.45084	1.13474e-31	4.14072e-30
FBgn0040532	CG8369	protein_coding	3.07523	1.2935e-31	4.70516e-30
FBgn0024841	Pcd	protein_coding	1.85536	1.3661e-31	4.95363e-30
FBgn0050080	CG30080	protein_coding	-5.07272	1.50647e-31	5.4455e-30
FBgn0039436	TwdlB	protein_coding	3.40708	1.7172e-31	6.18781e-30
FBgn0040071	tara	protein_coding	-2.09825	1.84241e-31	6.61834e-30
FBgn0040236	c11.1	protein_coding	1.26471	1.91144e-31	6.84496e-30
FBgn0030799	CG4872	protein_coding	2.03473	1.93955e-31	6.92415e-30
FBgn0003475	spir	protein_coding	1.27298	2.31288e-31	8.23143e-30
FBgn0086677	jeb	protein_coding	-2.71109	2.33879e-31	8.29801e-30
FBgn0020637	Lcp65Ag2	protein_coding	2.72067	2.70157e-31	9.55578e-30
FBgn0033212	LRR	protein_coding	1.09408	3.9658e-31	1.39846e-29
FBgn0032049	Bace	protein_coding	-6.99039	4.41828e-31	1.55243e-29
FBgn0086906	sls	protein_coding	-2.5409	4.42936e-31	1.55243e-29
FBgn0032283	CG7296	protein_coding	1.97389	5.61436e-31	1.95813e-29
FBgn0036448	mop	protein_coding	1.34995	5.62085e-31	1.95813e-29
FBgn0035427	ckd	protein_coding	2.77285	6.12743e-31	2.12817e-29
FBgn0033942	Cpr51A	protein_coding	2.95439	6.85762e-31	2.37463e-29
FBgn0035904	GstO3	protein_coding	3.02926	9.62666e-31	3.3235e-29
FBgn0031970	CG7227	protein_coding	-3.3306	1.00699e-30	3.46616e-29
FBgn0002719	Men	protein_coding	1.9559	1.02989e-30	3.53442e-29
FBgn0039006	Cyp6d4	protein_coding	2.76048	1.24024e-30	4.24367e-29
FBgn0036945	Ssk	protein_coding	-3.14661	1.40621e-30	4.79736e-29
FBgn0001224	Hsp23	protein_coding	2.37557	1.71477e-30	5.83275e-29
FBgn0000116	Argk	protein_coding	-1.99329	1.7539e-30	5.9483e-29
FBgn0036868	ms(3)76Ba	protein_coding	-8.75198	1.97299e-30	6.67172e-29
FBgn0053286	CG33286	protein_coding	6.49089	2.24724e-30	7.57687e-29
FBgn0039469	TwdlC	protein_coding	-10.3103	3.10049e-30	1.04232e-28
FBgn0035859	CG13678	protein_coding	-6.89531	3.23076e-30	1.08296e-28
FBgn0036485	FucTA	protein_coding	-2.87844	3.35997e-30	1.12301e-28
FBgn0265185	CG44250	protein_coding	-3.48175	3.56997e-30	1.18975e-28
FBgn0010109	dpn	protein_coding	-1.63344	3.83157e-30	1.27325e-28
FBgn0030964	Pvf1	protein_coding	1.6159	4.29533e-30	1.42326e-28
FBgn0052512	CG32512	protein_coding	1.54538	6.78373e-30	2.24135e-28
FBgn0262717	Skeletor	protein_coding	2.57746	8.42051e-30	2.7742e-28
FBgn0014931	CG2678	protein_coding	2.45931	9.98155e-30	3.27913e-28
FBgn0263216	CG43386	protein_coding	2.83955	1.01131e-29	3.31291e-28
FBgn0027584	CG4757	protein_coding	6.52737	1.05901e-29	3.45934e-28
FBgn0263607	l(3)72Dp	protein_coding	2.18188	1.14117e-29	3.71719e-28
FBgn0036007	path	protein_coding	-1.66261	1.20609e-29	3.91759e-28
FBgn0025878	wrapper	protein_coding	-2.32389	1.51921e-29	4.92077e-28
FBgn0034075	Asph	protein_coding	-1.9127	1.62936e-29	5.26279e-28
FBgn0037315	Cerk	protein_coding	1.62801	1.6363e-29	5.27044e-28
FBgn0034398	CG15098	protein_coding	1.64782	1.73589e-29	5.57565e-28
FBgn0001078	ftz-f1	protein_coding	1.50319	2.17967e-29	6.98161e-28
FBgn0265180	CG44245	protein_coding	-3.44815	2.24688e-29	7.17696e-28
FBgn0030161	CG15249	protein_coding	3.22256	2.37714e-29	7.57206e-28
FBgn0266681	asRNA:CR45171	ncRNA	2.94563	2.89703e-29	9.20264e-28
FBgn0034159	CG15615	protein_coding	3.0329	2.92948e-29	9.28016e-28
FBgn0000576	ems	protein_coding	-2.18124	3.08769e-29	9.75457e-28
FBgn0051721	Trim9	protein_coding	-1.7676	3.63297e-29	1.14458e-27
FBgn0050021	metro	protein_coding	-2.31334	3.78099e-29	1.18797e-27
FBgn0003448	sna	protein_coding	-2.4519	3.96732e-29	1.24313e-27
FBgn0266707	lncRNA:CR45197	ncRNA	-6.81342	4.09417e-29	1.2794e-27
FBgn0034552	CG17999	protein_coding	3.70777	4.45814e-29	1.38937e-27
FBgn0035798	frac	protein_coding	-3.68355	4.6275e-29	1.43827e-27
FBgn0004364	18w	protein_coding	-1.94199	4.99786e-29	1.54591e-27
FBgn0034636	twz	protein_coding	-3.37428	5.00063e-29	1.54591e-27
FBgn0003319	Sb	protein_coding	2.37984	5.03543e-29	1.5525e-27
FBgn0028991	seq	protein_coding	-1.9916	5.29804e-29	1.62911e-27
FBgn0031646	snsl	protein_coding	2.57092	6.0527e-29	1.85621e-27
FBgn0041150	hoe1	protein_coding	1.82218	8.01813e-29	2.45244e-27
FBgn0005616	msl-2	protein_coding	-2.6718	8.34838e-29	2.5467e-27
FBgn0024184	unc-4	protein_coding	-4.5849	9.56921e-29	2.91141e-27
FBgn0063493	GstE7	protein_coding	1.57671	1.26292e-28	3.83229e-27
FBgn0284256	bsf	protein_coding	-1.21267	1.31825e-28	3.98969e-27
FBgn0267160	asRNA:CR45600	ncRNA	4.41835	1.34951e-28	4.07361e-27
FBgn0029092	ced-6	protein_coding	1.2958	1.52348e-28	4.58675e-27
FBgn0036594	CG13047	protein_coding	-4.65456	1.66257e-28	4.99248e-27
FBgn0037228	CG1092	protein_coding	-5.66003	1.68724e-28	5.0534e-27
FBgn0261534	l(2)34Fc	protein_coding	2.49457	2.42638e-28	7.24833e-27
FBgn0261260	mgl	protein_coding	2.31632	2.4426e-28	7.27795e-27
FBgn0267385	PyK	protein_coding	1.61379	3.19527e-28	9.49604e-27
FBgn0035438	PHGPx	protein_coding	1.57714	3.50164e-28	1.03798e-26
FBgn0031918	CG6055	protein_coding	-2.72439	3.68906e-28	1.09073e-26
FBgn0004781	Ccp84Ac	protein_coding	-4.51626	3.77815e-28	1.11422e-26
FBgn0030400	Pits	protein_coding	-1.10126	5.34236e-28	1.5715e-26
FBgn0267967	corolla	protein_coding	-2.99036	5.83223e-28	1.71123e-26
FBgn0036289	CG10657	protein_coding	2.46238	8.09949e-28	2.37044e-26
FBgn0000158	bam	protein_coding	2.20326	8.87919e-28	2.59205e-26
FBgn0086611	Lcp65Ag3	protein_coding	2.7741	1.09889e-27	3.19982e-26
FBgn0026077	Gasp	protein_coding	2.77931	1.15638e-27	3.35874e-26
FBgn0028543	NimB2	protein_coding	-3.6436	1.17581e-27	3.4066e-26
FBgn0259823	CG42404	protein_coding	-2.74601	1.32611e-27	3.83242e-26
FBgn0052521	CG32521	protein_coding	1.853	1.49761e-27	4.31724e-26
FBgn0261862	whd	protein_coding	1.35376	1.56767e-27	4.50794e-26
FBgn0038494	beat-IIb	protein_coding	-3.52462	1.845e-27	5.2922e-26
FBgn0052581	CG32581	protein_coding	12.8724	1.95058e-27	5.58116e-26
FBgn0264750	CG44008	protein_coding	-3.15308	1.99383e-27	5.6908e-26
FBgn0030459	CG12723	protein_coding	-4.97487	2.37311e-27	6.75663e-26
FBgn0260798	Gprk1	protein_coding	1.60172	2.60987e-27	7.4124e-26
FBgn0039492	CG6051	protein_coding	1.12243	2.73153e-27	7.73888e-26
FBgn0037504	CG1142	protein_coding	-1.36578	2.84002e-27	8.02654e-26
FBgn0250819	CG33521	protein_coding	-2.95232	2.89932e-27	8.17411e-26
FBgn0035147	Gale	protein_coding	-1.32215	3.042e-27	8.55545e-26
FBgn0022702	Cht2	protein_coding	2.03293	3.13058e-27	8.78315e-26
FBgn0033304	Cyp6a13	protein_coding	3.10025	3.8958e-27	1.09035e-25
FBgn0264001	bru3	protein_coding	-2.27975	4.03047e-27	1.12531e-25
FBgn0039829	CG15561	protein_coding	-1.74929	4.25028e-27	1.18382e-25
FBgn0264598	PsGEF	protein_coding	-1.84366	4.28623e-27	1.19095e-25
FBgn0022355	Tsf1	protein_coding	6.68654	4.59753e-27	1.27438e-25
FBgn0029147	NtR	protein_coding	-2.81968	4.71797e-27	1.30462e-25
FBgn0050043	CG30043	protein_coding	-3.96148	4.81981e-27	1.3296e-25
FBgn0030160	CG9691	protein_coding	2.5513	4.86488e-27	1.33883e-25
FBgn0062412	Ctr1B	protein_coding	-4.04075	5.25625e-27	1.44309e-25
FBgn0016031	lama	protein_coding	1.17176	5.77082e-27	1.5806e-25
FBgn0010114	hig	protein_coding	-2.57568	7.67663e-27	2.09761e-25
FBgn0033521	CG12896	protein_coding	2.72146	9.05391e-27	2.4681e-25
FBgn0035975	PGRP-LA	protein_coding	3.03616	9.72382e-27	2.64447e-25
FBgn0000146	aub	protein_coding	1.34385	1.07828e-26	2.92557e-25
FBgn0030177	CG2972	protein_coding	-1.09166	1.28291e-26	3.4726e-25
FBgn0263511	Vsx1	protein_coding	-4.25892	1.93078e-26	5.21402e-25
FBgn0036698	CG7724	protein_coding	2.75981	2.0833e-26	5.61274e-25
FBgn0003053	peb	protein_coding	-1.69393	2.23353e-26	6.00346e-25
FBgn0001325	Kr	protein_coding	-2.34838	2.27923e-26	6.11205e-25
FBgn0029639	CG14419	protein_coding	2.91084	2.45311e-26	6.56307e-25
FBgn0002571	Mal-A3	protein_coding	-4.13206	2.46827e-26	6.58833e-25
FBgn0034476	Toll-7	protein_coding	-2.15573	2.48389e-26	6.61473e-25
FBgn0000032	Acph-1	protein_coding	1.69563	2.59179e-26	6.88617e-25
FBgn0040309	Jafrac1	protein_coding	1.99326	2.87952e-26	7.63305e-25
FBgn0043364	cbt	protein_coding	1.75254	4.35497e-26	1.15177e-24
FBgn0039594	snu	protein_coding	2.45133	4.42272e-26	1.16701e-24
FBgn0052365	CG32365	protein_coding	1.6604	4.5562e-26	1.19949e-24
FBgn0052548	CG32548	protein_coding	-5.87609	5.10156e-26	1.34e-24
FBgn0034267	CG4984	protein_coding	-2.4196	5.31273e-26	1.3923e-24
FBgn0033873	CG6337	protein_coding	-5.24446	6.37256e-26	1.66626e-24
FBgn0032129	jp	protein_coding	-3.06811	6.7343e-26	1.75686e-24
FBgn0052105	Lmx1a	protein_coding	-4.63051	6.7846e-26	1.76599e-24
FBgn0010435	emp	protein_coding	2.53586	8.49266e-26	2.2056e-24
FBgn0031857	LUBEL	protein_coding	-4.49248	8.70145e-26	2.25475e-24
FBgn0053970	CG33970	protein_coding	2.84716	8.86819e-26	2.2928e-24
FBgn0034788	CG13532	protein_coding	3.94399	9.19085e-26	2.37091e-24
FBgn0052039	CG32039	protein_coding	1.98144	9.23639e-26	2.37734e-24
FBgn0051869	CG31869	protein_coding	2.40746	9.26912e-26	2.38045e-24
FBgn0040817	CG14132	protein_coding	3.29118	1.08313e-25	2.77545e-24
FBgn0051633	CG31633	protein_coding	1.47451	1.27691e-25	3.26476e-24
FBgn0039734	Tace	protein_coding	-1.82534	1.46398e-25	3.73476e-24
FBgn0033911	VGAT	protein_coding	-3.62279	1.64208e-25	4.17987e-24
FBgn0025739	pon	protein_coding	-1.7868	1.70937e-25	4.34157e-24
FBgn0038344	obe	protein_coding	1.05807	1.87624e-25	4.75492e-24
FBgn0030276	Dlic	protein_coding	1.1439	1.96024e-25	4.95691e-24
FBgn0040837	CG8620	protein_coding	3.18766	2.19375e-25	5.53526e-24
FBgn0033307	CG14752	protein_coding	-4.6819	2.29119e-25	5.76849e-24
FBgn0265187	Fatp2	protein_coding	2.68804	2.46151e-25	6.1838e-24
FBgn0036870	CG14095	protein_coding	-5.26564	3.13739e-25	7.86462e-24
FBgn0030391	Rab40	protein_coding	1.71408	3.50651e-25	8.77083e-24
FBgn0037439	CG10286	protein_coding	-1.63195	4.13877e-25	1.03299e-23
FBgn0030955	CG6891	protein_coding	1.9353	4.20738e-25	1.04785e-23
FBgn0260011	NimC4	protein_coding	-1.27252	4.24915e-25	1.05597e-23
FBgn0029093	cathD	protein_coding	1.19321	4.75492e-25	1.17912e-23
FBgn0037225	TwdlG	protein_coding	2.28759	4.8002e-25	1.18708e-23
FBgn0039349	Ssadh	protein_coding	-1.36441	4.80761e-25	1.18708e-23
FBgn0010516	wal	protein_coding	1.30129	6.22046e-25	1.53265e-23
FBgn0015561	unpg	protein_coding	-5.15796	6.33328e-25	1.55712e-23
FBgn0005427	ewg	protein_coding	-1.31767	6.5371e-25	1.60381e-23
FBgn0013276	Hsp70Ab	protein_coding	3.40556	7.58488e-25	1.85693e-23
FBgn0039050	CG17110	protein_coding	3.04824	7.76777e-25	1.89767e-23
FBgn0037165	CG11437	protein_coding	2.06537	8.83986e-25	2.15502e-23
FBgn0001323	knrl	protein_coding	-1.48165	1.04458e-24	2.54115e-23
FBgn0039264	CG11786	protein_coding	-6.70144	1.05446e-24	2.55978e-23
FBgn0259994	OtopLa	protein_coding	-2.73313	1.20071e-24	2.90869e-23
FBgn0034709	Swim	protein_coding	2.69592	1.24132e-24	3.00077e-23
FBgn0260960	Baldspot	protein_coding	1.39668	1.267e-24	3.05645e-23
FBgn0033598	Cpr47Eb	protein_coding	3.32477	1.31395e-24	3.16308e-23
FBgn0035856	CG13679	protein_coding	-5.22214	1.4425e-24	3.46531e-23
FBgn0038845	Alp5	protein_coding	-5.31684	1.49931e-24	3.59428e-23
FBgn0032430	CG6388	protein_coding	-1.657	1.68436e-24	4.02953e-23
FBgn0038256	CG7530	protein_coding	1.83242	1.86603e-24	4.45491e-23
FBgn0052702	Cubn	protein_coding	-2.14357	1.89925e-24	4.52484e-23
FBgn0039637	Ctl2	protein_coding	1.45398	1.95124e-24	4.63912e-23
FBgn0053978	CG33978	protein_coding	2.57235	2.14106e-24	5.07996e-23
FBgn0032281	CG17107	protein_coding	5.00368	2.30041e-24	5.44682e-23
FBgn0037224	TwdlF	protein_coding	2.97896	2.7295e-24	6.44957e-23
FBgn0023531	CG32809	protein_coding	-1.52532	2.75321e-24	6.49227e-23
FBgn0033926	Arc1	protein_coding	5.39836	2.79037e-24	6.56649e-23
FBgn0004861	ph-p	protein_coding	-1.75267	3.14409e-24	7.38382e-23
FBgn0262871	lute	protein_coding	1.14269	3.25069e-24	7.61863e-23
FBgn0035811	Mcad	protein_coding	1.56518	3.43326e-24	8.03021e-23
FBgn0030587	CG9522	protein_coding	3.98571	3.60496e-24	8.41474e-23
FBgn0050382	CG30382	protein_coding	1.55972	3.98676e-24	9.28713e-23
FBgn0052182	CG32182	protein_coding	-3.39295	4.64702e-24	1.08034e-22
FBgn0028841	jhamt	protein_coding	-4.16456	4.78904e-24	1.11112e-22
FBgn0285879	disco-r	protein_coding	-2.11683	5.56775e-24	1.28919e-22
FBgn0275436	PheRS-m	protein_coding	-1.52837	6.12695e-24	1.41583e-22
FBgn0035513	Cpr64Ad	protein_coding	-7.1654	6.17329e-24	1.42368e-22
FBgn0029866	CG3842	protein_coding	2.08251	6.36432e-24	1.46481e-22
FBgn0005677	dac	protein_coding	-2.39922	7.67558e-24	1.76309e-22
FBgn0004567	slp2	protein_coding	-2.22671	8.05323e-24	1.84616e-22
FBgn0265042	Irk1	protein_coding	1.81314	9.04965e-24	2.07047e-22
FBgn0004362	HmgD	protein_coding	-1.37495	9.50527e-24	2.1704e-22
FBgn0026562	SPARC	protein_coding	-2.45901	9.58028e-24	2.18321e-22
FBgn0025776	ind	protein_coding	-6.17765	1.08727e-23	2.47284e-22
FBgn0001320	kni	protein_coding	-2.06431	1.09802e-23	2.49238e-22
FBgn0033876	Syngr	protein_coding	-2.35849	1.19551e-23	2.70834e-22
FBgn0031563	CG10031	protein_coding	-5.87503	1.21061e-23	2.73716e-22
FBgn0025456	CREG	protein_coding	1.73418	1.442e-23	3.25394e-22
FBgn0263776	CG43693	protein_coding	1.37324	1.56063e-23	3.51477e-22
FBgn0028542	NimB4	protein_coding	-4.12793	1.81414e-23	4.07775e-22
FBgn0050148	CG30148	protein_coding	5.77857	1.88396e-23	4.22645e-22
FBgn0035511	Cpr64Ab	protein_coding	-7.21848	2.00475e-23	4.48868e-22
FBgn0033654	Sobp	protein_coding	-3.39235	2.06062e-23	4.60484e-22
FBgn0004666	sim	protein_coding	-5.09137	2.08412e-23	4.64824e-22
FBgn0033855	link	protein_coding	-2.10949	2.0881e-23	4.64824e-22
FBgn0036770	Prestin	protein_coding	1.45492	2.17796e-23	4.83892e-22
FBgn0054056	CG34056	protein_coding	2.19948	2.20866e-23	4.89769e-22
FBgn0020508	Ag5r2	protein_coding	-7.12345	2.34709e-23	5.19469e-22
FBgn0033154	CG1850	protein_coding	4.33407	2.36625e-23	5.22705e-22
FBgn0013953	Esp	protein_coding	1.62551	2.49921e-23	5.51022e-22
FBgn0264343	CG43799	protein_coding	-5.08619	2.83019e-23	6.22805e-22
FBgn0033153	Gadd45	protein_coding	2.81589	2.89515e-23	6.35886e-22
FBgn0036333	MICAL-like	protein_coding	1.10328	2.98981e-23	6.55428e-22
FBgn0037386	CG1208	protein_coding	-6.1952	3.01635e-23	6.59991e-22
FBgn0025835	CG17707	protein_coding	3.70879	3.05728e-23	6.6768e-22
FBgn0032689	CG10413	protein_coding	1.13267	3.23299e-23	7.04718e-22
FBgn0052633	CG32633	protein_coding	-3.70475	3.50782e-23	7.63181e-22
FBgn0035192	galene	protein_coding	-3.15791	3.88372e-23	8.43374e-22
FBgn0058006	CG40006	protein_coding	1.63392	4.06232e-23	8.80501e-22
FBgn0039419	CG12290	protein_coding	2.14909	4.1458e-23	8.96908e-22
FBgn0000137	ase	protein_coding	-3.63966	4.3506e-23	9.39452e-22
FBgn0005771	noc	protein_coding	-1.28372	4.78175e-23	1.03062e-21
FBgn0033631	Sod3	protein_coding	1.81524	5.063e-23	1.08921e-21
FBgn0027945	ppl	protein_coding	-1.21037	5.47011e-23	1.1746e-21
FBgn0042630	Sox21b	protein_coding	-5.12648	5.52376e-23	1.18391e-21
FBgn0034903	sona	protein_coding	2.43362	5.93792e-23	1.27032e-21
FBgn0035252	CG7970	protein_coding	1.18922	6.53905e-23	1.39633e-21
FBgn0036493	CG7255	protein_coding	1.41497	6.87659e-23	1.46569e-21
FBgn0263132	Cht6	protein_coding	2.34831	7.14581e-23	1.52026e-21
FBgn0260451	CG14042	protein_coding	-3.09558	7.28968e-23	1.54802e-21
FBgn0042111	CG18766	protein_coding	-1.456	7.33445e-23	1.55466e-21
FBgn0034259	P32	protein_coding	-1.389	7.88081e-23	1.66741e-21
FBgn0050440	CG30440	protein_coding	1.81667	9.0453e-23	1.91028e-21
FBgn0085370	Pde11	protein_coding	1.04437	9.12627e-23	1.92386e-21
FBgn0037756	CG8507	protein_coding	1.51721	9.91292e-23	2.08587e-21
FBgn0004110	tin	protein_coding	-4.64212	1.03069e-22	2.16482e-21
FBgn0039920	CG11360	protein_coding	-1.48703	1.03829e-22	2.17683e-21
FBgn0032601	yellow-b	protein_coding	2.29236	1.20278e-22	2.5171e-21
FBgn0005640	Eip63E	protein_coding	0.939438	1.26885e-22	2.65057e-21
FBgn0025583	BomS2	protein_coding	-5.46348	1.27885e-22	2.66663e-21
FBgn0266234	lncRNA:CR44929	ncRNA	3.64788	1.31688e-22	2.74097e-21
FBgn0036786	skl	protein_coding	1.25966	1.55145e-22	3.22339e-21
FBgn0250869	CG42240	protein_coding	1.51932	1.88256e-22	3.90428e-21
FBgn0033597	Cpr47Ea	protein_coding	6.48145	2.27909e-22	4.71817e-21
FBgn0034011	CG8160	protein_coding	3.52242	2.43514e-22	5.03219e-21
FBgn0020414	Idgf3	protein_coding	2.6131	2.66348e-22	5.49421e-21
FBgn0033638	CG9005	protein_coding	1.33069	2.79509e-22	5.75538e-21
FBgn0033787	CG13321	protein_coding	-2.95075	2.9114e-22	5.98421e-21
FBgn0033635	Prip	protein_coding	2.36702	2.96344e-22	6.08032e-21
FBgn0032002	CG8353	protein_coding	-2.19072	2.99558e-22	6.13536e-21
FBgn0033297	Mal-A8	protein_coding	3.63122	3.0759e-22	6.28868e-21
FBgn0010383	Cyp18a1	protein_coding	2.002	3.2824e-22	6.69901e-21
FBgn0027529	tapas	protein_coding	1.37988	3.65024e-22	7.43655e-21
FBgn0004863	C15	protein_coding	1.82031	3.87233e-22	7.8751e-21
FBgn0030776	CG4653	protein_coding	-4.12761	4.00757e-22	8.1358e-21
FBgn0004629	Cys	protein_coding	1.4088	4.07671e-22	8.26161e-21
FBgn0032209	Hand	protein_coding	-6.60125	4.25981e-22	8.61753e-21
FBgn0030011	Gbeta5	protein_coding	-2.58012	4.29353e-22	8.65536e-21
FBgn0034914	CG5554	protein_coding	0.916476	4.28643e-22	8.65536e-21
FBgn0000233	btd	protein_coding	-3.32986	4.32934e-22	8.70076e-21
FBgn0026411	Lim1	protein_coding	-2.50578	4.33114e-22	8.70076e-21
FBgn0001235	hth	protein_coding	-1.56422	4.34613e-22	8.7157e-21
FBgn0037120	CG11247	protein_coding	-1.12888	4.51461e-22	9.03784e-21
FBgn0037819	CG14688	protein_coding	-1.42854	4.57102e-22	9.1349e-21
FBgn0011674	insc	protein_coding	-1.77769	4.70805e-22	9.39247e-21
FBgn0263112	Mitf	protein_coding	1.48869	4.94782e-22	9.85377e-21
FBgn0029091	Chs2	protein_coding	1.75316	5.83842e-22	1.16074e-20
FBgn0002526	LanA	protein_coding	-1.62364	6.05445e-22	1.20064e-20
FBgn0033177	CG11141	protein_coding	1.35117	6.05997e-22	1.20064e-20
FBgn0033423	Alp6	protein_coding	-3.83985	6.33369e-22	1.25272e-20
FBgn0015221	Fer2LCH	protein_coding	0.986958	6.38602e-22	1.26091e-20
FBgn0038292	CG3987	protein_coding	-3.60144	6.46327e-22	1.27398e-20
FBgn0035515	CG14997	protein_coding	1.34967	7.17344e-22	1.41155e-20
FBgn0031426	CG18641	protein_coding	2.51365	7.30735e-22	1.43545e-20
FBgn0011826	Pp2B-14D	protein_coding	1.6213	7.59466e-22	1.48935e-20
FBgn0034437	CG10051	protein_coding	-3.60196	7.80719e-22	1.52843e-20
FBgn0063649	CG6006	protein_coding	2.44581	7.85385e-22	1.53496e-20
FBgn0034797	nahoda	protein_coding	2.04499	8.02615e-22	1.56598e-20
FBgn0036152	CG6175	protein_coding	1.31929	8.09592e-22	1.57693e-20
FBgn0000721	for	protein_coding	1.26452	8.11686e-22	1.57834e-20
FBgn0033481	CG12920	protein_coding	-4.28648	8.48157e-22	1.64648e-20
FBgn0017558	Pdk	protein_coding	1.18276	8.60945e-22	1.6685e-20
FBgn0028481	CG4341	protein_coding	-2.85928	8.83871e-22	1.71005e-20
FBgn0037612	CG8112	protein_coding	1.72623	9.86817e-22	1.90603e-20
FBgn0038349	AOX3	protein_coding	1.75448	1.0246e-21	1.9757e-20
FBgn0038804	CG10877	protein_coding	2.15629	1.03031e-21	1.98338e-20
FBgn0005636	nvy	protein_coding	-2.31141	1.04798e-21	2.01404e-20
FBgn0004108	Nrt	protein_coding	-1.47545	1.18443e-21	2.27248e-20
FBgn0026084	cib	protein_coding	1.33597	1.26118e-21	2.41286e-20
FBgn0030432	CG4404	protein_coding	2.11739	1.26177e-21	2.41286e-20
FBgn0001138	grn	protein_coding	-1.18695	1.32171e-21	2.52329e-20
FBgn0038832	CG15695	protein_coding	-3.94841	1.45786e-21	2.77861e-20
FBgn0016920	nompC	protein_coding	2.2479	1.6884e-21	3.2127e-20
FBgn0035612	frm	protein_coding	2.08867	1.74038e-21	3.30614e-20
FBgn0030938	CG15047	protein_coding	3.78768	1.84277e-21	3.4949e-20
FBgn0052405	Cpr65Av	protein_coding	-2.77415	1.88659e-21	3.57213e-20
FBgn0086346	ALiX	protein_coding	0.944265	1.92089e-21	3.63112e-20
FBgn0030882	Gss1	protein_coding	-1.70689	2.05281e-21	3.86781e-20
FBgn0052495	Gss2	protein_coding	-1.70689	2.05281e-21	3.86781e-20
FBgn0020391	Nrk	protein_coding	-2.28189	2.28251e-21	4.29357e-20
FBgn0035777	CG8563	protein_coding	2.56391	2.40016e-21	4.50753e-20
FBgn0278608	Dsp1	protein_coding	-1.06933	2.43517e-21	4.56585e-20
FBgn0040252	Ugt303A1	protein_coding	-4.22098	2.52925e-21	4.73455e-20
FBgn0034366	Atg7	protein_coding	1.30405	2.73814e-21	5.11725e-20
FBgn0264746	CG44004	protein_coding	4.37545	3.17261e-21	5.91964e-20
FBgn0039341	CG5112	protein_coding	1.35514	3.29106e-21	6.13073e-20
FBgn0015766	Msr-110	protein_coding	2.52198	3.42936e-21	6.37806e-20
FBgn0037468	CG1943	protein_coding	1.26258	3.91606e-21	7.27152e-20
FBgn0035398	Cht7	protein_coding	2.24273	4.02023e-21	7.45293e-20
FBgn0004898	fd96Cb	protein_coding	-5.12698	4.0627e-21	7.51958e-20
FBgn0051601	CG31601	protein_coding	4.76669	4.35872e-21	8.05456e-20
FBgn0032910	CG9265	protein_coding	2.15967	4.38986e-21	8.09911e-20
FBgn0003278	RpI135	protein_coding	-1.28549	4.5894e-21	8.45373e-20
FBgn0039915	Gat	protein_coding	-2.84383	4.74408e-21	8.72472e-20
FBgn0031560	CG16713	protein_coding	-4.13993	5.27392e-21	9.68369e-20
FBgn0039332	alrm	protein_coding	-3.87711	5.7691e-21	1.05761e-19
FBgn0017448	CG2187	protein_coding	2.03105	5.96722e-21	1.09219e-19
FBgn0026754	Ugt37C1	protein_coding	2.40465	6.27502e-21	1.14671e-19
FBgn0028422	GluRIID	protein_coding	-4.12702	6.48195e-21	1.18265e-19
FBgn0034406	Jheh3	protein_coding	-2.75811	8.60864e-21	1.56819e-19
FBgn0262475	bru2	protein_coding	-2.28037	8.75583e-21	1.59248e-19
FBgn0030263	CG2076	protein_coding	1.02698	9.42513e-21	1.71151e-19
FBgn0029123	SoxN	protein_coding	-2.05823	9.48219e-21	1.71917e-19
FBgn0036995	atk	protein_coding	2.87478	1.02978e-20	1.86411e-19
FBgn0035094	CG9380	protein_coding	-2.69887	1.07569e-20	1.94416e-19
FBgn0051028	CG31028	protein_coding	1.71766	1.09735e-20	1.98021e-19
FBgn0025381	rush	protein_coding	0.972081	1.10966e-20	1.99617e-19
FBgn0031261	nAChRbeta3	protein_coding	-2.64963	1.10896e-20	1.99617e-19
FBgn0010452	trn	protein_coding	-1.4005	1.12916e-20	2.02808e-19
FBgn0020445	E23	protein_coding	1.07937	1.19846e-20	2.14922e-19
FBgn0015393	NA	NA	-1.32383	1.30937e-20	2.34446e-19
FBgn0038402	Fer2	protein_coding	-4.37506	1.33611e-20	2.38864e-19
FBgn0020912	Ptx1	protein_coding	-3.44243	1.41018e-20	2.51715e-19
FBgn0002629	E(spl)m4-BFM	protein_coding	1.61285	1.44557e-20	2.57634e-19
FBgn0003371	sgg	protein_coding	0.971153	1.48391e-20	2.64058e-19
FBgn0261353	Ccdc56	protein_coding	1.03083	1.4931e-20	2.64876e-19
FBgn0261381	mtTFB1	protein_coding	1.03083	1.4931e-20	2.64876e-19
FBgn0034501	CG13868	protein_coding	1.76682	1.59304e-20	2.82171e-19
FBgn0028938	Vajk1	protein_coding	-2.06677	1.79346e-20	3.17184e-19
FBgn0024361	Tsp2A	protein_coding	-3.60742	1.81641e-20	3.20751e-19
FBgn0035608	blanks	protein_coding	1.58439	2.052e-20	3.61799e-19
FBgn0017590	klg	protein_coding	-2.19184	2.05519e-20	3.61807e-19
FBgn0265089	eIF4E3	protein_coding	5.05696	2.07021e-20	3.63897e-19
FBgn0050480	CG30480	protein_coding	-4.51651	2.09911e-20	3.68415e-19
FBgn0037534	ELOVL	protein_coding	2.96054	2.11698e-20	3.70986e-19
FBgn0051871	CG31871	protein_coding	2.16066	2.40626e-20	4.2104e-19
FBgn0005626	ple	protein_coding	2.7697	2.4353e-20	4.25476e-19
FBgn0033658	Twdlbeta	protein_coding	-8.64971	2.5377e-20	4.42696e-19
FBgn0031450	Hrs	protein_coding	0.887697	2.59281e-20	4.50946e-19
FBgn0036101	NijA	protein_coding	2.97661	2.59176e-20	4.50946e-19
FBgn0034091	mrj	protein_coding	1.30364	2.67145e-20	4.63225e-19
FBgn0041094	scyl	protein_coding	1.07593	2.6698e-20	4.63225e-19
FBgn0033252	CG12769	protein_coding	2.21858	2.89188e-20	5.00695e-19
FBgn0039937	fd102C	protein_coding	-3.18402	3.04145e-20	5.25801e-19
FBgn0004228	mex1	protein_coding	-2.79174	3.08916e-20	5.33249e-19
FBgn0052243	CG32243	protein_coding	1.45906	3.2142e-20	5.54005e-19
FBgn0259176	bun	protein_coding	1.24574	3.26286e-20	5.61553e-19
FBgn0016797	fz2	protein_coding	-1.40573	3.27863e-20	5.63426e-19
FBgn0034451	TBCB	protein_coding	1.72648	3.55126e-20	6.09369e-19
FBgn0023129	aay	protein_coding	1.23967	3.55874e-20	6.09745e-19
FBgn0032535	Ance-2	protein_coding	1.8713	3.59063e-20	6.14296e-19
FBgn0039051	CG17109	protein_coding	-4.40781	3.75095e-20	6.40774e-19
FBgn0029778	RhoGAP5A	protein_coding	1.37833	3.80177e-20	6.48494e-19
FBgn0030745	CG4239	protein_coding	-2.68233	4.67646e-20	7.96518e-19
FBgn0030529	Clic	protein_coding	0.928197	5.01795e-20	8.53422e-19
FBgn0014179	gcm	protein_coding	-1.25402	5.03717e-20	8.55429e-19
FBgn0024833	AP-1mu	protein_coding	1.23026	5.44661e-20	9.22244e-19
FBgn0034243	Ns2	protein_coding	-1.00186	5.4413e-20	9.22244e-19
FBgn0004516	Gad1	protein_coding	-3.56747	5.56602e-20	9.41081e-19
FBgn0038058	CG5608	protein_coding	1.34247	5.78882e-20	9.77319e-19
FBgn0263974	qin	protein_coding	1.97085	6.05402e-20	1.0206e-18
FBgn0016034	mael	protein_coding	1.35415	6.23433e-20	1.04946e-18
FBgn0034312	CG10916	protein_coding	1.55919	6.55499e-20	1.10183e-18
FBgn0267585	lncRNA:dntRL	ncRNA	3.8709	6.91706e-20	1.161e-18
FBgn0004370	Ptp10D	protein_coding	1.1446	7.17204e-20	1.20205e-18
FBgn0032614	CG13284	protein_coding	-2.71451	7.54971e-20	1.26351e-18
FBgn0004779	Ccp84Ae	protein_coding	-11.0923	7.56507e-20	1.26424e-18
FBgn0033827	CG17047	protein_coding	-4.69339	7.71967e-20	1.28821e-18
FBgn0030685	Graf	protein_coding	1.01885	8.32597e-20	1.38711e-18
FBgn0039612	Nepl19	protein_coding	-2.65075	8.33639e-20	1.38711e-18
FBgn0038601	CG18600	protein_coding	-1.23187	8.58272e-20	1.42604e-18
FBgn0030884	CG6847	protein_coding	2.42189	8.86963e-20	1.47159e-18
FBgn0040799	CG13051	protein_coding	-11.1432	9.28452e-20	1.53821e-18
FBgn0042135	Gdap2	protein_coding	1.3173	9.3009e-20	1.53872e-18
FBgn0032005	Snx6	protein_coding	0.999556	9.35611e-20	1.54563e-18
FBgn0032075	Tsp29Fb	protein_coding	-2.82471	9.81095e-20	1.61846e-18
FBgn0039443	TwdlS	protein_coding	6.4608	1.0069e-19	1.65865e-18
FBgn0034894	sigmar	protein_coding	1.28225	1.01385e-19	1.66772e-18
FBgn0034204	CG10953	protein_coding	2.51399	1.13942e-19	1.87161e-18
FBgn0026761	Trap1	protein_coding	-1.17341	1.14125e-19	1.87194e-18
FBgn0022349	CG1910	protein_coding	-1.32077	1.1806e-19	1.93374e-18
FBgn0036595	CG13046	protein_coding	2.20807	1.21969e-19	1.99493e-18
FBgn0038815	CG5466	protein_coding	1.69659	1.26799e-19	2.07098e-18
FBgn0033713	CG8841	protein_coding	1.13712	1.36707e-19	2.22965e-18
FBgn0053548	SmydA-8	protein_coding	-3.24342	1.39334e-19	2.2693e-18
FBgn0002570	Mal-A1	protein_coding	3.03283	1.43405e-19	2.3323e-18
FBgn0263603	Zn72D	protein_coding	-1.00226	1.53149e-19	2.48727e-18
FBgn0026404	Dronc	protein_coding	1.42372	1.67897e-19	2.72207e-18
FBgn0031574	TTLL4B	protein_coding	-1.61503	1.68079e-19	2.72207e-18
FBgn0038570	Prx5	protein_coding	1.11679	1.77352e-19	2.86822e-18
FBgn0032140	CG13117	protein_coding	3.09748	1.77802e-19	2.87147e-18
FBgn0034997	CG3376	protein_coding	1.49853	1.82252e-19	2.93922e-18
FBgn0020653	Trxr-1	protein_coding	1.30227	1.88258e-19	3.03185e-18
FBgn0039543	CROT	protein_coding	1.08818	1.90321e-19	3.0608e-18
FBgn0259110	mmd	protein_coding	-2.84739	2.09574e-19	3.36574e-18
FBgn0028675	Sur	protein_coding	-3.03323	2.1585e-19	3.46171e-18
FBgn0035103	Vdup1	protein_coding	1.48398	2.63051e-19	4.21284e-18
FBgn0032935	Atg18b	protein_coding	1.36972	2.76877e-19	4.42811e-18
FBgn0052499	Cda4	protein_coding	2.12167	2.79095e-19	4.4574e-18
FBgn0031792	CG13983	protein_coding	6.74209	2.81399e-19	4.48225e-18
FBgn0039064	CG4467	protein_coding	-2.73458	2.81428e-19	4.48225e-18
FBgn0260470	SP555	protein_coding	-3.45842	2.82476e-19	4.49274e-18
FBgn0037430	Osi20	protein_coding	-8.17937	2.83436e-19	4.50179e-18
FBgn0003892	ptc	protein_coding	-1.75811	2.91808e-19	4.62839e-18
FBgn0026263	bip1	protein_coding	2.04812	3.05691e-19	4.84193e-18
FBgn0005670	Cyp4d1	protein_coding	-3.32582	3.08066e-19	4.87285e-18
FBgn0030230	Rph	protein_coding	2.54851	3.12202e-19	4.93151e-18
FBgn0035987	Cpsf5	protein_coding	-1.17265	3.23735e-19	5.10669e-18
FBgn0085819	28SrRNA-Psi:CR41609	pseudogene	2.79535	3.34516e-19	5.26954e-18
FBgn0003944	Ubx	protein_coding	-1.9399	3.4506e-19	5.42205e-18
FBgn0010105	comm	protein_coding	-1.50485	3.45138e-19	5.42205e-18
FBgn0261975	CG42806	protein_coding	-1.44966	3.65766e-19	5.7383e-18
FBgn0020269	mspo	protein_coding	-2.6745	3.85831e-19	6.04486e-18
FBgn0259680	Pkcdelta	protein_coding	-4.03212	4.29049e-19	6.71285e-18
FBgn0031126	Cyp6v1	protein_coding	1.9601	4.75134e-19	7.42381e-18
FBgn0030574	sbm	protein_coding	-3.00982	4.99904e-19	7.80027e-18
FBgn0259227	CG42327	protein_coding	1.22587	5.14589e-19	8.01855e-18
FBgn0025643	CG3588	protein_coding	2.32873	5.65114e-19	8.79397e-18
FBgn0035541	CG15019	protein_coding	-1.20547	5.84925e-19	9.08999e-18
FBgn0026376	Rgl	protein_coding	0.998439	5.94607e-19	9.22802e-18
FBgn0034756	Cyp6d2	protein_coding	3.31027	6.59205e-19	1.02168e-17
FBgn0015558	tty	protein_coding	-1.64858	6.60283e-19	1.02198e-17
FBgn0035623	mthl2	protein_coding	4.0043	6.81232e-19	1.05299e-17
FBgn0054034	CG34034	protein_coding	2.82978	7.00361e-19	1.08111e-17
FBgn0035945	CG5026	protein_coding	1.46533	7.87379e-19	1.21381e-17
FBgn0010421	TfIIFbeta	protein_coding	1.31843	7.96343e-19	1.22599e-17
FBgn0038700	CG3734	protein_coding	-5.45114	8.02539e-19	1.23388e-17
FBgn0053200	VepD	protein_coding	-4.06029	8.44808e-19	1.29713e-17
FBgn0267849	Syx7	protein_coding	0.914425	9.18742e-19	1.40878e-17
FBgn0037275	CG14655	protein_coding	-4.21844	9.42675e-19	1.44356e-17
FBgn0037125	CG14573	protein_coding	-4.74453	9.44188e-19	1.44396e-17
FBgn0260388	CG42514	protein_coding	1.86153	9.80155e-19	1.49698e-17
FBgn0259150	OtopLc	protein_coding	-3.22091	1.01378e-18	1.54628e-17
FBgn0040233	cana	protein_coding	1.22268	1.05294e-18	1.6039e-17
FBgn0010039	GstD3	protein_coding	1.9596	1.08328e-18	1.64794e-17
FBgn0023094	cyc	protein_coding	2.45911	1.11762e-18	1.69793e-17
FBgn0051081	TwdlR	protein_coding	4.76338	1.16748e-18	1.77135e-17
FBgn0034564	CG9344	protein_coding	-1.26509	1.176e-18	1.78193e-17
FBgn0003720	tll	protein_coding	-2.03305	1.23286e-18	1.86563e-17
FBgn0046302	CG10650	protein_coding	-3.77543	1.23897e-18	1.87242e-17
FBgn0250907	Cht10	protein_coding	2.16238	1.29299e-18	1.9515e-17
FBgn0050377	CG30377	protein_coding	1.82929	1.38837e-18	2.09271e-17
FBgn0031998	SLC5A11	protein_coding	1.79253	1.39677e-18	2.10263e-17
FBgn0038655	CG14297	protein_coding	-5.98952	1.44589e-18	2.17374e-17
FBgn0035360	CG1246	protein_coding	-4.07948	1.51924e-18	2.28103e-17
FBgn0030918	CG15056	protein_coding	6.99378	1.53339e-18	2.29929e-17
FBgn0003965	v	protein_coding	-5.12634	1.60771e-18	2.4076e-17
FBgn0086362	spn-F	protein_coding	0.951748	1.71043e-18	2.55811e-17
FBgn0031974	CG12560	protein_coding	2.17019	1.83836e-18	2.74587e-17
FBgn0042118	Cpr65Ax2	protein_coding	2.09601	1.88795e-18	2.8163e-17
FBgn0020617	Rx	protein_coding	-3.37901	1.89699e-18	2.82612e-17
FBgn0261380	mRpL37	protein_coding	-1.13526	1.91384e-18	2.84755e-17
FBgn0036836	CG11619	protein_coding	2.64802	1.9608e-18	2.91366e-17
FBgn0039232	sosie	protein_coding	2.07788	2.00923e-18	2.98178e-17
FBgn0030763	CG9782	protein_coding	1.89307	2.09376e-18	3.10323e-17
FBgn0010407	Ror	protein_coding	-1.86718	2.27573e-18	3.36861e-17
FBgn0001170	H2.0	protein_coding	-5.37301	2.41683e-18	3.5683e-17
FBgn0002673	twe	protein_coding	1.41955	2.41384e-18	3.5683e-17
FBgn0036337	AdenoK	protein_coding	-0.90236	2.42177e-18	3.57102e-17
FBgn0026403	Ndg	protein_coding	-2.0527	2.53523e-18	3.73355e-17
FBgn0033468	CG1418	protein_coding	-1.30537	2.55062e-18	3.75142e-17
FBgn0030805	wus	protein_coding	1.29464	2.62562e-18	3.85682e-17
FBgn0035425	CG17746	protein_coding	0.980563	3.08352e-18	4.52367e-17
FBgn0264357	SNF4Agamma	protein_coding	0.999374	3.11562e-18	4.56496e-17
FBgn0030687	RpIIIC160	protein_coding	-1.41414	3.21553e-18	4.70536e-17
FBgn0283531	Duox	protein_coding	0.888798	3.3528e-18	4.90001e-17
FBgn0015372	RabX1	protein_coding	1.27926	3.41212e-18	4.98039e-17
FBgn0037065	CG12974	protein_coding	-2.63527	3.56266e-18	5.19355e-17
FBgn0035888	CG7120	protein_coding	-2.42623	3.58096e-18	5.21364e-17
FBgn0011206	bol	protein_coding	-1.51798	3.62712e-18	5.27419e-17
FBgn0030806	CG13001	protein_coding	-1.44578	3.80397e-18	5.52439e-17
FBgn0030747	CG4301	protein_coding	-3.47382	4.18072e-18	6.06388e-17
FBgn0266450	Kr-h1	protein_coding	-2.22366	4.19908e-18	6.08286e-17
FBgn0036509	CG7739	protein_coding	0.872704	4.26261e-18	6.16714e-17
FBgn0035670	CG10472	protein_coding	-3.74174	4.38309e-18	6.33352e-17
FBgn0029990	CG2233	protein_coding	-2.72989	4.46124e-18	6.43837e-17
FBgn0036956	CG13813	protein_coding	2.74746	4.60471e-18	6.63712e-17
FBgn0038818	Nep4	protein_coding	-3.87755	4.67977e-18	6.73689e-17
FBgn0032282	CG7299	protein_coding	2.2077	4.91291e-18	7.06369e-17
FBgn0051463	CG31463	protein_coding	-4.83744	4.92629e-18	7.0741e-17
FBgn0024556	mEFTu1	protein_coding	-0.960132	5.33633e-18	7.65339e-17
FBgn0264600	lncRNA:CR43949	ncRNA	-5.01673	5.56768e-18	7.97527e-17
FBgn0000053	Gart	protein_coding	1.86343	5.71274e-18	8.1729e-17
FBgn0052645	CG32645	protein_coding	2.26898	5.93909e-18	8.4862e-17
FBgn0003430	slp1	protein_coding	-2.03609	6.25527e-18	8.92692e-17
FBgn0051915	CG31915	protein_coding	-1.49867	6.54634e-18	9.32335e-17
FBgn0266710	hog	protein_coding	3.05325	6.54923e-18	9.32335e-17
FBgn0040797	CG13066	protein_coding	-10.656	6.84896e-18	9.73801e-17
FBgn0019938	RpI1	protein_coding	-1.18743	6.93156e-18	9.84333e-17
FBgn0031461	daw	protein_coding	2.42186	7.07316e-18	1.00321e-16
FBgn0023083	fray	protein_coding	1.0264	7.1249e-18	1.0093e-16
FBgn0085245	CG34216	protein_coding	2.8439	7.7903e-18	1.10221e-16
FBgn0250874	ttm50	protein_coding	-1.10409	8.21948e-18	1.16151e-16
FBgn0030289	GCS1	protein_coding	-1.28048	8.94264e-18	1.26215e-16
FBgn0012034	AcCoAS	protein_coding	1.76185	9.4903e-18	1.33781e-16
FBgn0046113	GluRIIC	protein_coding	-5.53524	9.54104e-18	1.34332e-16
FBgn0053494	CG33494	protein_coding	2.32367	9.71383e-18	1.36598e-16
FBgn0031737	obst-E	protein_coding	2.20848	9.77482e-18	1.37121e-16
FBgn0050172	CG30172	protein_coding	-3.14436	9.76625e-18	1.37121e-16
FBgn0026570	CG5704	protein_coding	1.87103	9.90043e-18	1.38714e-16
FBgn0035557	CG11353	protein_coding	2.72907	9.94345e-18	1.39148e-16
FBgn0033124	Tsp42Ec	protein_coding	-3.34638	9.96203e-18	1.39239e-16
FBgn0032381	Mal-B1	protein_coding	3.97425	1.00953e-17	1.40931e-16
FBgn0285926	Imp	protein_coding	-1.20208	1.02574e-17	1.4302e-16
FBgn0003462	Sod1	protein_coding	0.999514	1.04285e-17	1.4523e-16
FBgn0041156	exex	protein_coding	-2.2387	1.1309e-17	1.57303e-16
FBgn0085387	shakB	protein_coding	-2.69271	1.1578e-17	1.6085e-16
FBgn0259711	CG42365	protein_coding	2.34068	1.18772e-17	1.64809e-16
FBgn0038629	CG14304	protein_coding	2.38983	1.25307e-17	1.73667e-16
FBgn0261723	Dbx	protein_coding	-3.78019	1.27444e-17	1.76417e-16
FBgn0085425	CG34396	protein_coding	-2.08815	1.32849e-17	1.83678e-16
FBgn0033639	CG9003	protein_coding	1.23896	1.39345e-17	1.92429e-16
FBgn0030477	dmrt11E	protein_coding	-4.78045	1.51127e-17	2.0845e-16
FBgn0028996	onecut	protein_coding	-1.76098	1.51943e-17	2.09325e-16
FBgn0036985	zye	protein_coding	2.35553	1.61022e-17	2.21569e-16
FBgn0037164	CG11438	protein_coding	2.31856	1.64132e-17	2.25578e-16
FBgn0034491	Hsl	protein_coding	1.02163	1.65224e-17	2.26809e-16
FBgn0031799	Pez	protein_coding	1.08141	1.72912e-17	2.37081e-16
FBgn0003002	opa	protein_coding	-1.53878	1.77285e-17	2.42787e-16
FBgn0035166	JMJD5	protein_coding	1.30232	1.85112e-17	2.53207e-16
FBgn0037424	Osi15	protein_coding	-2.97941	1.8747e-17	2.56128e-16
FBgn0036780	CG7330	protein_coding	2.88006	1.91972e-17	2.61967e-16
FBgn0037665	St2	protein_coding	3.53923	2.03411e-17	2.77249e-16
FBgn0036377	CG10710	protein_coding	-4.45347	2.05056e-17	2.79162e-16
FBgn0026319	Traf4	protein_coding	-1.60226	2.07346e-17	2.81946e-16
FBgn0031657	CG3756	protein_coding	-1.26896	2.13752e-17	2.90315e-16
FBgn0032350	CG6287	protein_coding	2.4843	2.14471e-17	2.90949e-16
FBgn0038811	Pus1	protein_coding	-1.22801	2.21036e-17	2.99502e-16
FBgn0086712	Egm	protein_coding	-1.11482	2.2847e-17	3.09212e-16
FBgn0039714	Zip99C	protein_coding	0.981017	2.35759e-17	3.18704e-16
FBgn0000038	nAChRbeta1	protein_coding	-3.29841	2.39697e-17	3.23648e-16
FBgn0004509	Fur1	protein_coding	1.08902	2.62712e-17	3.54308e-16
FBgn0267913	lncRNA:CR46194	ncRNA	-1.44879	2.6558e-17	3.57757e-16
FBgn0027287	Gmap	protein_coding	-1.27969	2.67324e-17	3.59686e-16
FBgn0027572	CG5009	protein_coding	1.14778	2.75779e-17	3.7063e-16
FBgn0051935	CG31935	protein_coding	1.14764	3.17278e-17	4.25906e-16
FBgn0032923	Pld3	protein_coding	1.0859	3.23001e-17	4.33084e-16
FBgn0030791	CG9132	protein_coding	1.24928	3.28531e-17	4.39987e-16
FBgn0039272	CG11836	protein_coding	1.41674	3.28944e-17	4.40029e-16
FBgn0000319	Chc	protein_coding	0.684746	3.44521e-17	4.60333e-16
FBgn0051436	CG31436	protein_coding	2.77041	3.4952e-17	4.66472e-16
FBgn0035902	CG6683	protein_coding	1.14859	3.54649e-17	4.72769e-16
FBgn0052208	825-Oak	protein_coding	-5.3593	3.74238e-17	4.98307e-16
FBgn0053513	Nmdar2	protein_coding	-2.97736	3.79299e-17	5.04463e-16
FBgn0031468	CG2975	protein_coding	2.39727	3.81802e-17	5.07207e-16
FBgn0262026	CG42837	protein_coding	1.22967	3.82828e-17	5.07985e-16
FBgn0053156	CG33156	protein_coding	1.4761	3.87674e-17	5.13824e-16
FBgn0040798	CG13069	protein_coding	-10.3087	3.90215e-17	5.16598e-16
FBgn0039590	CG10011	protein_coding	-1.33707	3.92376e-17	5.18863e-16
FBgn0054057	CG34057	protein_coding	3.77386	3.97839e-17	5.25485e-16
FBgn0016070	smg	protein_coding	1.23196	4.05428e-17	5.34896e-16
FBgn0040349	CG3699	protein_coding	2.35231	4.09389e-17	5.39505e-16
FBgn0265178	CG44243	protein_coding	1.24263	4.11509e-17	5.41679e-16
FBgn0039139	Mettl3	protein_coding	-1.4951	4.59778e-17	6.04527e-16
FBgn0039727	Vps13B	protein_coding	-1.50054	4.66154e-17	6.12212e-16
FBgn0036262	CG6910	protein_coding	-4.33829	4.71145e-17	6.18063e-16
FBgn0000036	nAChRalpha1	protein_coding	-3.19057	4.79614e-17	6.28458e-16
FBgn0030740	CG9917	protein_coding	1.70059	4.97938e-17	6.51728e-16
FBgn0013725	phyl	protein_coding	-1.96803	5.45108e-17	7.12658e-16
FBgn0034628	Acox57D-p	protein_coding	1.28396	5.76099e-17	7.52321e-16
FBgn0031580	CG15423	protein_coding	-3.53617	5.83688e-17	7.6137e-16
FBgn0259200	CG42304	protein_coding	-1.68304	6.05743e-17	7.89246e-16
FBgn0042185	MCU	protein_coding	1.1873	6.17982e-17	8.04283e-16
FBgn0262579	Sarm	protein_coding	1.4552	6.45152e-17	8.38698e-16
FBgn0038739	CG4686	protein_coding	1.1469	6.48296e-17	8.41836e-16
FBgn0037185	CG11367	protein_coding	1.19009	6.60516e-17	8.5674e-16
FBgn0039055	Rassf	protein_coding	1.10866	6.94137e-17	8.99336e-16
FBgn0027330	l(1)G0020	protein_coding	-1.30441	7.00834e-17	9.06994e-16
FBgn0051495	CG31495	protein_coding	1.60372	7.25689e-17	9.38107e-16
FBgn0025390	Mur2B	protein_coding	1.74473	7.31824e-17	9.44979e-16
FBgn0020429	GluRIIB	protein_coding	-4.15281	7.78094e-17	1.0036e-15
FBgn0053993	CG33993	protein_coding	-1.82532	8.01434e-17	1.03255e-15
FBgn0038257	smp-30	protein_coding	-2.56325	8.29369e-17	1.06735e-15
FBgn0036411	Sox21a	protein_coding	-3.28011	8.46094e-17	1.08766e-15
FBgn0038275	CG3817	protein_coding	-1.24021	8.9456e-17	1.14868e-15
FBgn0033983	ADPS	protein_coding	-2.1038	8.96501e-17	1.14989e-15
FBgn0032897	CG9336	protein_coding	1.94738	9.00071e-17	1.15319e-15
FBgn0267995	asRNA:CR46262	ncRNA	-2.18132	9.33653e-17	1.19489e-15
FBgn0027600	obst-B	protein_coding	2.02355	9.57264e-17	1.22375e-15
FBgn0015919	caup	protein_coding	-1.38629	9.6307e-17	1.22981e-15
FBgn0034394	CG15096	protein_coding	2.15225	1.00759e-16	1.28524e-15
FBgn0085426	Rgk3	protein_coding	-3.70679	1.01208e-16	1.28954e-15
FBgn0263072	CG43347	protein_coding	-2.4158	1.02589e-16	1.30569e-15
FBgn0261524	lic	protein_coding	1.09764	1.06038e-16	1.3481e-15
FBgn0005564	Shal	protein_coding	-2.30841	1.09264e-16	1.38758e-15
FBgn0086690	Plp	protein_coding	-0.939777	1.10064e-16	1.3962e-15
FBgn0034582	Cht9	protein_coding	-7.08941	1.11378e-16	1.41131e-15
FBgn0260386	mtg	protein_coding	1.75817	1.17655e-16	1.48922e-15
FBgn0004654	Pgd	protein_coding	1.2597	1.20966e-16	1.52945e-15
FBgn0036208	CG10361	protein_coding	-3.83122	1.21625e-16	1.53609e-15
FBgn0034313	CG5726	protein_coding	1.10342	1.22955e-16	1.55119e-15
FBgn0034253	CG10936	protein_coding	2.01259	1.23165e-16	1.55215e-15
FBgn0037721	CG9427	protein_coding	3.06291	1.25695e-16	1.5823e-15
FBgn0031374	Wdr62	protein_coding	0.849016	1.2721e-16	1.59963e-15
FBgn0033980	Cyp6a20	protein_coding	2.31426	1.31651e-16	1.65367e-15
FBgn0034885	Eglp4	protein_coding	-2.48137	1.40892e-16	1.76782e-15
FBgn0027836	Dgp-1	protein_coding	0.955162	1.54699e-16	1.93894e-15
FBgn0034140	Lst	protein_coding	2.22046	1.60734e-16	2.01241e-15
FBgn0005775	Con	protein_coding	-1.68118	1.61547e-16	2.02038e-15
FBgn0019661	lncRNA:roX1	ncRNA	-1.81015	1.63894e-16	2.04752e-15
FBgn0266376	lncRNA:CR45018	ncRNA	-2.35069	1.69228e-16	2.11187e-15
FBgn0043470	lambdaTry	protein_coding	-3.91477	1.71177e-16	2.13388e-15
FBgn0003499	sr	protein_coding	-2.43628	1.72482e-16	2.14783e-15
FBgn0033872	CG6329	protein_coding	-1.57555	1.73121e-16	2.15346e-15
FBgn0051108	TTLL5	protein_coding	1.22965	1.7992e-16	2.23563e-15
FBgn0052091	CG32091	protein_coding	2.60907	1.83206e-16	2.274e-15
FBgn0260858	Ykt6	protein_coding	0.914288	1.91435e-16	2.37359e-15
FBgn0031882	Rab30	protein_coding	1.09691	1.98998e-16	2.46439e-15
FBgn0053303	CG33303	protein_coding	-1.10011	1.99186e-16	2.46439e-15
FBgn0032225	CG5022	protein_coding	-1.81533	2.00507e-16	2.47807e-15
FBgn0037565	CG9626	protein_coding	-2.46774	2.05761e-16	2.54028e-15
FBgn0037788	CAH7	protein_coding	1.69928	2.07204e-16	2.55537e-15
FBgn0039114	Lsd-1	protein_coding	-1.85911	2.24816e-16	2.7696e-15
FBgn0038047	CG5245	protein_coding	1.89744	2.29782e-16	2.82776e-15
FBgn0261556	CG42674	protein_coding	1.00771	2.3829e-16	2.92934e-15
FBgn0052532	CG32532	protein_coding	-3.75856	2.45008e-16	3.00872e-15
FBgn0038846	CG5697	protein_coding	-4.17351	2.45512e-16	3.0117e-15
FBgn0003129	Poxm	protein_coding	-1.95112	2.625e-16	3.21667e-15
FBgn0262734	eIF4H1	protein_coding	-1.05089	2.65115e-16	3.24526e-15
FBgn0020258	ppk	protein_coding	2.28117	2.76237e-16	3.37783e-15
FBgn0004919	gol	protein_coding	-1.87808	2.77123e-16	3.38506e-15
FBgn0034959	Xxylt	protein_coding	-1.26841	2.86461e-16	3.49543e-15
FBgn0015569	alpha-Est10	protein_coding	2.1798	2.90606e-16	3.54226e-15
FBgn0040285	Scamp	protein_coding	0.786224	2.91127e-16	3.54486e-15
FBgn0265194	Trpm	protein_coding	0.922913	2.95342e-16	3.59239e-15
FBgn0261244	inaE	protein_coding	1.24065	2.96929e-16	3.6079e-15
FBgn0050055	lncRNA:CR30055	ncRNA	1.08798	3.06904e-16	3.72517e-15
FBgn0033777	CG17574	protein_coding	0.985503	3.14143e-16	3.80902e-15
FBgn0031835	CG11319	protein_coding	-3.30333	3.14975e-16	3.8151e-15
FBgn0000183	BicD	protein_coding	1.13855	3.18162e-16	3.84966e-15
FBgn0002906	Blm	protein_coding	1.60481	3.2668e-16	3.94858e-15
FBgn0051259	CG31259	protein_coding	-3.44902	3.37087e-16	4.0701e-15
FBgn0030775	CG9673	protein_coding	-3.49716	3.46418e-16	4.17839e-15
FBgn0050359	Mal-A5	protein_coding	1.73018	3.50095e-16	4.21834e-15
FBgn0023520	CG3857	protein_coding	-1.47665	3.58479e-16	4.31485e-15
FBgn0040859	lncRNA:CR32658	ncRNA	-5.01555	3.70976e-16	4.46061e-15
FBgn0045073	Stim	protein_coding	0.949268	3.73426e-16	4.4854e-15
FBgn0022787	Hel89B	protein_coding	-1.04977	3.79612e-16	4.55495e-15
FBgn0051363	Jupiter	protein_coding	0.696306	3.87823e-16	4.64863e-15
FBgn0036600	CG13043	protein_coding	-2.46618	3.90372e-16	4.67433e-15
FBgn0035173	CG13907	protein_coding	1.4592	4.15153e-16	4.9659e-15
FBgn0005658	Ets65A	protein_coding	-2.27776	4.50406e-16	5.382e-15
FBgn0003435	sm	protein_coding	-1.66642	4.521e-16	5.39107e-15
FBgn0023000	mth	protein_coding	1.12736	4.519e-16	5.39107e-15
FBgn0027341	NA	NA	1.94095	4.56234e-16	5.43475e-15
FBgn0036422	CG3868	protein_coding	-3.99215	4.80003e-16	5.71199e-15
FBgn0039257	tnc	protein_coding	-2.39651	4.82813e-16	5.7395e-15
FBgn0029810	CG12239	protein_coding	-3.21904	4.83788e-16	5.74517e-15
FBgn0039840	pHCl-2	protein_coding	3.51773	4.86718e-16	5.77401e-15
FBgn0044049	Ilp4	protein_coding	-1.7469	5.02984e-16	5.96085e-15
FBgn0015714	Cyp6a17	protein_coding	-4.21673	5.07487e-16	6.00804e-15
FBgn0037376	Hat1	protein_coding	1.01072	5.10778e-16	6.0408e-15
FBgn0004780	Ccp84Ad	protein_coding	-6.18669	5.12711e-16	6.05745e-15
FBgn0010387	Acbp2	protein_coding	-2.69652	5.14426e-16	6.07149e-15
FBgn0001208	Hn	protein_coding	-3.52245	5.60956e-16	6.61389e-15
FBgn0036000	CG3434	protein_coding	-1.28439	5.65741e-16	6.6635e-15
FBgn0051673	CG31673	protein_coding	1.24941	5.76589e-16	6.78434e-15
FBgn0031449	CG31689	protein_coding	1.44705	5.90449e-16	6.94033e-15
FBgn0260642	Antp	protein_coding	-1.73002	5.97889e-16	7.02063e-15
FBgn0263755	Su(var)3-9	protein_coding	-1.6214	6.0004e-16	7.03872e-15
FBgn0265575	yin	protein_coding	2.04299	6.05148e-16	7.08721e-15
FBgn0283508	nw	protein_coding	-1.70172	6.05403e-16	7.08721e-15
FBgn0030114	CG17754	protein_coding	1.36115	6.11497e-16	7.15129e-15
FBgn0031296	CG4415	protein_coding	2.48328	6.20735e-16	7.25197e-15
FBgn0267733	lncRNA:CR46064	ncRNA	1.9091	6.23576e-16	7.27779e-15
FBgn0037561	CG9630	protein_coding	-1.35343	6.26959e-16	7.30988e-15
FBgn0037759	CG8526	protein_coding	-2.26906	6.48206e-16	7.54997e-15
FBgn0051793	CG31793	protein_coding	1.366	6.51176e-16	7.5769e-15
FBgn0030349	CG10353	protein_coding	-1.21646	6.60839e-16	7.68159e-15
FBgn0262656	Myc	protein_coding	-1.07774	6.75033e-16	7.83868e-15
FBgn0032707	CG10348	protein_coding	-2.92608	6.76391e-16	7.84655e-15
FBgn0050392	CG30392	protein_coding	1.76884	6.84368e-16	7.9311e-15
FBgn0033465	NA	NA	1.18083	6.89882e-16	7.98698e-15
FBgn0030244	CG2157	protein_coding	2.15554	6.9672e-16	8.05806e-15
FBgn0262028	lncRNA:CR42839	ncRNA	-3.70261	7.00601e-16	8.09482e-15
FBgn0002905	DNApol-theta	protein_coding	-1.43398	7.02039e-16	8.10332e-15
FBgn0040283	SMC1	protein_coding	-1.15816	7.10697e-16	8.19504e-15
FBgn0260462	CG12163	protein_coding	0.702164	7.12256e-16	8.20482e-15
FBgn0041096	rols	protein_coding	-1.48498	7.30337e-16	8.40471e-15
FBgn0031869	CG18304	protein_coding	-1.63947	7.66758e-16	8.81505e-15
FBgn0265262	Vha68-1	protein_coding	-1.62759	8.16064e-16	9.37255e-15
FBgn0038388	CG4287	protein_coding	1.06541	8.47711e-16	9.72632e-15
FBgn0002868	MtnA	protein_coding	-4.57669	8.51056e-16	9.75499e-15
FBgn0043456	Ndf	protein_coding	-0.884395	8.75941e-16	1.00303e-14
FBgn0036202	CG6024	protein_coding	-1.76957	9.20442e-16	1.05294e-14
FBgn0005614	trpl	protein_coding	-5.22811	9.79261e-16	1.11911e-14
FBgn0038744	CG4733	protein_coding	-1.90479	9.90112e-16	1.13039e-14
FBgn0050005	GstT2	protein_coding	1.71248	1.00807e-15	1.14976e-14
FBgn0035246	CG13928	protein_coding	-1.50707	1.02339e-15	1.16492e-14
FBgn0036287	CG10663	protein_coding	-2.20917	1.02306e-15	1.16492e-14
FBgn0027111	miple1	protein_coding	-1.49127	1.06446e-15	1.21048e-14
FBgn0034329	BomS1	protein_coding	-3.28194	1.0778e-15	1.22445e-14
FBgn0013672	mt:ATPase6	protein_coding	1.37524	1.0978e-15	1.24594e-14
FBgn0086347	Myo31DF	protein_coding	1.22508	1.11285e-15	1.26177e-14
FBgn0037551	Arl8	protein_coding	0.897809	1.11429e-15	1.26216e-14
FBgn0030600	hiw	protein_coding	-1.39116	1.19063e-15	1.34732e-14
FBgn0010316	dap	protein_coding	-1.50359	1.24337e-15	1.40562e-14
FBgn0029941	CG1677	protein_coding	1.01836	1.26085e-15	1.42399e-14
FBgn0033661	CG13185	protein_coding	-1.0516	1.32264e-15	1.49231e-14
FBgn0013732	sced	protein_coding	1.21863	1.34848e-15	1.51997e-14
FBgn0040397	CG3655	protein_coding	0.814762	1.38079e-15	1.55487e-14
FBgn0037926	Elp1	protein_coding	-0.987324	1.39694e-15	1.57152e-14
FBgn0037672	sage	protein_coding	-2.12395	1.4129e-15	1.58793e-14
FBgn0260006	drd	protein_coding	2.3068	1.42105e-15	1.59553e-14
FBgn0038466	CG8907	protein_coding	-2.94417	1.49233e-15	1.67393e-14
FBgn0023542	Nmd3	protein_coding	-1.07522	1.50394e-15	1.68532e-14
FBgn0266445	CG45075	protein_coding	-2.39982	1.55468e-15	1.74048e-14
FBgn0032819	CG10463	protein_coding	-1.51274	1.5752e-15	1.76175e-14
FBgn0036126	Irbp18	protein_coding	1.41326	1.57857e-15	1.7638e-14
FBgn0001226	Hsp27	protein_coding	2.12763	1.65084e-15	1.84278e-14
FBgn0261803	CG42749	protein_coding	-4.89819	1.71801e-15	1.9159e-14
FBgn0033879	Echs1	protein_coding	1.05695	1.78379e-15	1.98733e-14
FBgn0035574	RhoGEF64C	protein_coding	1.82519	1.87597e-15	2.08801e-14
FBgn0032187	CG4839	protein_coding	-3.48154	1.90689e-15	2.12038e-14
FBgn0064116	anox	protein_coding	-0.993061	1.94297e-15	2.15634e-14
FBgn0064117	SLIRP1	protein_coding	-0.993061	1.94297e-15	2.15634e-14
FBgn0038803	CG5191	protein_coding	0.824451	1.99746e-15	2.21468e-14
FBgn0263117	CG34377	protein_coding	-4.18982	2.03797e-15	2.25743e-14
FBgn0010288	Uch	protein_coding	1.76675	2.09107e-15	2.31181e-14
FBgn0034808	CG9896	protein_coding	1.66262	2.09037e-15	2.31181e-14
FBgn0034617	Panx	protein_coding	1.0702	2.11906e-15	2.3405e-14
FBgn0037638	CG8379	protein_coding	1.08013	2.20819e-15	2.43662e-14
FBgn0000180	bib	protein_coding	-1.55263	2.31757e-15	2.55243e-14
FBgn0035092	Nplp1	protein_coding	-2.71766	2.31605e-15	2.55243e-14
FBgn0038839	Ktl	protein_coding	-3.42236	2.35612e-15	2.59241e-14
FBgn0035936	Tsp66E	protein_coding	1.30034	2.5065e-15	2.75524e-14
FBgn0051014	PH4alphaSG1	protein_coding	-4.23024	2.52351e-15	2.7713e-14
FBgn0038183	CG9286	protein_coding	-1.43093	2.53443e-15	2.78063e-14
FBgn0023076	Clk	protein_coding	4.6173	2.75432e-15	3.01902e-14
FBgn0032116	Mco1	protein_coding	2.29142	2.83407e-15	3.10162e-14
FBgn0266734	CG45207	protein_coding	3.29225	2.83506e-15	3.10162e-14
FBgn0026079	Nsun2	protein_coding	-0.929488	2.84631e-15	3.11097e-14
FBgn0260648	Rrp40	protein_coding	-1.44263	2.93351e-15	3.20325e-14
FBgn0034345	CG5174	protein_coding	0.848909	2.95765e-15	3.22656e-14
FBgn0085205	CG34176	protein_coding	-5.63372	3.01087e-15	3.27841e-14
FBgn0085305	CG34276	protein_coding	-3.28165	3.00854e-15	3.27841e-14
FBgn0003254	rib	protein_coding	-1.43961	3.08218e-15	3.35289e-14
FBgn0038919	Qsox2	protein_coding	1.71289	3.19136e-15	3.46838e-14
FBgn0260439	Pp2A-29B	protein_coding	0.826938	3.26031e-15	3.53999e-14
FBgn0034717	CG5819	protein_coding	-3.04894	3.36517e-15	3.6504e-14
FBgn0039759	CG9733	protein_coding	3.34026	3.38783e-15	3.67153e-14
FBgn0003374	Sgs4	protein_coding	5.7065	3.48294e-15	3.77106e-14
FBgn0034143	CG8303	protein_coding	2.09234	3.5983e-15	3.89231e-14
FBgn0040364	CG11378	protein_coding	-2.02661	3.63249e-15	3.92561e-14
FBgn0015380	drl	protein_coding	-1.35625	3.73784e-15	4.03568e-14
FBgn0052451	SPoCk	protein_coding	0.989133	3.82214e-15	4.12283e-14
FBgn0266084	Fhos	protein_coding	1.13664	4.1562e-15	4.47898e-14
FBgn0030774	sphe	protein_coding	-3.91981	4.17207e-15	4.49189e-14
FBgn0052302	CG32302	protein_coding	-4.06691	4.32747e-15	4.65486e-14
FBgn0036341	Syx13	protein_coding	0.957769	4.37174e-15	4.6981e-14
FBgn0002578	Kaz-m1	protein_coding	-2.69138	4.48426e-15	4.81453e-14
FBgn0263289	scrib	protein_coding	0.689693	4.58328e-15	4.91626e-14
FBgn0030421	Agpat1	protein_coding	-1.0432	4.60918e-15	4.93945e-14
FBgn0050419	CG30419	protein_coding	-2.76214	4.64858e-15	4.97705e-14
FBgn0039897	CG1674	protein_coding	-2.98491	4.716e-15	5.04454e-14
FBgn0029508	Tsp42Ea	protein_coding	1.51436	4.90786e-15	5.2449e-14
FBgn0027794	Lrpprc2	protein_coding	-1.36341	5.07555e-15	5.41908e-14
FBgn0035785	ppk26	protein_coding	2.27713	5.08836e-15	5.42774e-14
FBgn0015039	Cyp9b2	protein_coding	-2.61424	5.09396e-15	5.42869e-14
FBgn0005612	Sox14	protein_coding	1.43875	5.11876e-15	5.45009e-14
FBgn0003285	rst	protein_coding	-1.42986	5.38364e-15	5.72682e-14
FBgn0036468	CG13461	protein_coding	-7.49384	5.54919e-15	5.89748e-14
FBgn0037327	PEK	protein_coding	1.04722	5.6711e-15	6.0215e-14
FBgn0030340	CG15740	protein_coding	2.63429	5.86111e-15	6.21752e-14
FBgn0027363	Stam	protein_coding	0.758141	6.08091e-15	6.44476e-14
FBgn0037447	Neurochondrin	protein_coding	-7.36807	6.83324e-15	7.23546e-14
FBgn0086365	Orct2	protein_coding	-1.41526	6.88629e-15	7.28493e-14
FBgn0015522	olf186-M	protein_coding	1.85376	6.91577e-15	7.30941e-14
FBgn0034328	BomBc1	protein_coding	-8.89455	6.93676e-15	7.32489e-14
FBgn0035228	CG12091	protein_coding	-0.854595	7.00033e-15	7.38526e-14
FBgn0005672	spi	protein_coding	-1.496	7.15084e-15	7.53714e-14
FBgn0259219	CG42319	protein_coding	-4.40808	7.25636e-15	7.64137e-14
FBgn0003358	Jon99Ci	protein_coding	-4.43247	7.43906e-15	7.82662e-14
FBgn0038149	GILT1	protein_coding	0.989219	7.5305e-15	7.91561e-14
FBgn0040321	GNBP3	protein_coding	1.56101	7.76098e-15	8.15044e-14
FBgn0033459	CG12744	protein_coding	-1.26622	7.8789e-15	8.26675e-14
FBgn0036240	CG6928	protein_coding	1.30782	8.04194e-15	8.43014e-14
FBgn0034128	CG4409	protein_coding	-4.63937	8.17562e-15	8.5625e-14
FBgn0035410	CG14964	protein_coding	-2.16785	8.29084e-15	8.67529e-14
FBgn0263118	tx	protein_coding	-2.17209	8.30343e-15	8.68058e-14
FBgn0000533	ea	protein_coding	1.4169	8.36201e-15	8.73391e-14
FBgn0036588	CG13068	protein_coding	-8.48953	8.41228e-15	8.77053e-14
FBgn0051146	Nlg1	protein_coding	-3.0588	8.40957e-15	8.77053e-14
FBgn0003716	tkv	protein_coding	-0.803021	8.4304e-15	8.78148e-14
FBgn0046887	Gr98b	protein_coding	-8.30518	8.71141e-15	9.066e-14
FBgn0030510	CG12177	protein_coding	-1.14626	9.37524e-15	9.74806e-14
FBgn0041184	Socs36E	protein_coding	-1.13011	9.45791e-15	9.82515e-14
FBgn0034399	CG15083	protein_coding	1.2116	9.95198e-15	1.03291e-13
FBgn0028369	kirre	protein_coding	-2.05761	1.00768e-14	1.04492e-13
FBgn0259916	CG42445	protein_coding	1.57554	1.02241e-14	1.05924e-13
FBgn0031265	CG2794	protein_coding	-1.08117	1.05295e-14	1.08991e-13
FBgn0053138	AGBE	protein_coding	1.36696	1.06015e-14	1.09637e-13
FBgn0264748	CG44006	protein_coding	4.93237	1.08857e-14	1.12476e-13
FBgn0020545	kraken	protein_coding	0.849987	1.09109e-14	1.12635e-13
FBgn0040259	Ugt302C1	protein_coding	1.91878	1.10748e-14	1.14225e-13
FBgn0052207	hpRNA:CR32207	ncRNA	1.38745	1.1154e-14	1.14939e-13
FBgn0031683	CG4230	protein_coding	-1.05661	1.15129e-14	1.18531e-13
FBgn0037223	TwdlU	pseudogene	3.35708	1.1689e-14	1.20237e-13
FBgn0042119	Cpr65Au	protein_coding	5.61989	1.20663e-14	1.24007e-13
FBgn0033730	Cpr49Ag	protein_coding	-3.66412	1.2163e-14	1.2489e-13
FBgn0262001	CG42819	protein_coding	-8.30757	1.21837e-14	1.24991e-13
FBgn0032375	CG14932	protein_coding	3.42041	1.291e-14	1.32325e-13
FBgn0031294	IA-2	protein_coding	-2.38831	1.33907e-14	1.3713e-13
FBgn0031662	CG3792	protein_coding	-0.949088	1.36092e-14	1.39244e-13
FBgn0051665	wry	protein_coding	-3.69108	1.37402e-14	1.4046e-13
FBgn0034588	CG9394	protein_coding	-3.85768	1.42742e-14	1.45789e-13
FBgn0037902	CG5281	protein_coding	-1.53295	1.4684e-14	1.49842e-13
FBgn0003527	stil	protein_coding	2.47757	1.46979e-14	1.49852e-13
FBgn0033799	GLaz	protein_coding	1.44923	1.53697e-14	1.56562e-13
FBgn0050497	NA	NA	1.08282	1.54949e-14	1.57559e-13
FBgn0266526	NA	NA	1.08282	1.54949e-14	1.57559e-13
FBgn0051005	qless	protein_coding	1.8864	1.55574e-14	1.58055e-13
FBgn0004907	14-3-3zeta	protein_coding	-0.961921	1.55919e-14	1.58266e-13
FBgn0003065	CG2150	protein_coding	-3.13838	1.64941e-14	1.67276e-13
FBgn0267252	Ggamma30A	protein_coding	-2.2416	1.65365e-14	1.67559e-13
FBgn0028583	lcs	protein_coding	-6.06127	1.66212e-14	1.68269e-13
FBgn0050349	CG30349	protein_coding	-1.01187	1.66984e-14	1.68903e-13
FBgn0038585	Non3	protein_coding	-0.998858	1.67989e-14	1.6977e-13
FBgn0052133	Ptip	protein_coding	-0.95484	1.73997e-14	1.75688e-13
FBgn0260458	PGRP-LD	protein_coding	1.56553	1.76801e-14	1.78363e-13
FBgn0038416	CG17930	protein_coding	-4.37142	1.77743e-14	1.79157e-13
FBgn0026380	Prosbeta3	protein_coding	1.06922	1.81628e-14	1.82913e-13
FBgn0000229	bsk	protein_coding	-1.00256	1.8275e-14	1.83883e-13
FBgn0040011	Slmap	protein_coding	1.02975	1.83995e-14	1.84974e-13
FBgn0036684	CG3764	protein_coding	-1.19004	1.88333e-14	1.8917e-13
FBgn0035621	CG10591	protein_coding	1.90609	1.88769e-14	1.89443e-13
FBgn0011705	rost	protein_coding	1.28252	2.02438e-14	2.02912e-13
FBgn0026755	Ugt37B1	protein_coding	-5.72598	2.02543e-14	2.02912e-13
FBgn0051712	CG31712	protein_coding	-0.915614	2.04261e-14	2.04456e-13
FBgn0031888	Pvf2	protein_coding	2.01481	2.08555e-14	2.08574e-13
FBgn0034817	Art7	protein_coding	-1.4706	2.09958e-14	2.09794e-13
FBgn0263772	CG43689	protein_coding	-2.99609	2.15019e-14	2.14665e-13
FBgn0034590	Magi	protein_coding	0.806248	2.17275e-14	2.1673e-13
FBgn0000083	AnxB9	protein_coding	1.27503	2.20495e-14	2.19752e-13
FBgn0039479	CG14257	protein_coding	2.40408	2.31098e-14	2.3012e-13
FBgn0026602	Ady43A	protein_coding	1.50585	2.33702e-14	2.32176e-13
FBgn0030706	Lrp4	protein_coding	-3.03153	2.33657e-14	2.32176e-13
FBgn0032940	Mondo	protein_coding	0.747113	2.33766e-14	2.32176e-13
FBgn0026196	nop5	protein_coding	-0.958779	2.35126e-14	2.33325e-13
FBgn0041604	dlp	protein_coding	0.940668	2.35849e-14	2.33841e-13
FBgn0000382	csw	protein_coding	1.14069	2.40246e-14	2.37996e-13
FBgn0032422	atilla	protein_coding	1.97757	2.4162e-14	2.39152e-13
FBgn0033130	Tsp42Ei	protein_coding	-2.78634	2.45694e-14	2.42976e-13
FBgn0266796	lncRNA:CR45258	ncRNA	3.26913	2.50222e-14	2.47241e-13
FBgn0028573	prc	protein_coding	-2.34476	2.60785e-14	2.57324e-13
FBgn0032322	CG16743	protein_coding	-2.64806	2.60872e-14	2.57324e-13
FBgn0000575	emc	protein_coding	-1.03486	2.61406e-14	2.5763e-13
FBgn0038315	CG14866	protein_coding	2.52522	2.62113e-14	2.58107e-13
FBgn0053300	Muc30E	protein_coding	-5.34163	2.66451e-14	2.62154e-13
FBgn0014903	CG14630	protein_coding	-2.98896	2.67284e-14	2.62653e-13
FBgn0031643	CG3008	protein_coding	0.914182	2.67413e-14	2.62653e-13
FBgn0029801	CG15771	protein_coding	1.12831	2.6849e-14	2.63486e-13
FBgn0052446	Atox1	protein_coding	1.15921	2.70607e-14	2.65337e-13
FBgn0037012	Rcd2	protein_coding	1.97466	2.71245e-14	2.65639e-13
FBgn0039914	mav	protein_coding	1.12043	2.71375e-14	2.65639e-13
FBgn0033548	CG7637	protein_coding	-1.18489	2.73625e-14	2.67614e-13
FBgn0261843	pre-mod(mdg4)-W	protein_coding	-1.13046	2.74541e-14	2.68283e-13
FBgn0020309	crol	protein_coding	-1.11494	2.87523e-14	2.8073e-13
FBgn0037655	Kcmf1	protein_coding	1.1184	2.92435e-14	2.85285e-13
FBgn0032085	CG9555	protein_coding	-3.50453	2.94496e-14	2.87053e-13
FBgn0250823	gish	protein_coding	0.884343	2.95296e-14	2.8759e-13
FBgn0035636	Cralbp	protein_coding	1.85892	2.97517e-14	2.89508e-13
FBgn0020415	Idgf2	protein_coding	1.82079	3.04709e-14	2.96257e-13
FBgn0037475	Fer1	protein_coding	-3.58528	3.12711e-14	3.0378e-13
FBgn0085732	CR40190	pseudogene	-1.64854	3.1356e-14	3.04349e-13
FBgn0262620	lncRNA:CR43144	ncRNA	2.04001	3.17933e-14	3.08333e-13
FBgn0262945	lncRNA:CR43264	ncRNA	1.96269	3.1887e-14	3.08982e-13
FBgn0265186	CG44251	protein_coding	-3.57056	3.24551e-14	3.14223e-13
FBgn0041582	tamo	protein_coding	0.87151	3.25564e-14	3.14939e-13
FBgn0033454	CG1671	protein_coding	-1.22955	3.48344e-14	3.36693e-13
FBgn0035626	lin-28	protein_coding	-1.40453	3.6353e-14	3.51078e-13
FBgn0260233	CG42507	protein_coding	-1.23328	3.74446e-14	3.61317e-13
FBgn0004242	Syt1	protein_coding	-2.0191	3.95383e-14	3.81201e-13
FBgn0038135	CG8773	protein_coding	-6.80882	3.97434e-14	3.82858e-13
FBgn0261673	nemy	protein_coding	-1.43765	4.09464e-14	3.94117e-13
FBgn0031466	CG3119	protein_coding	2.21498	4.11244e-14	3.95501e-13
FBgn0037890	CG17734	protein_coding	1.18289	4.20492e-14	4.04058e-13
FBgn0038455	CG14907	protein_coding	1.44159	4.24683e-14	4.07745e-13
FBgn0004512	Mdr49	protein_coding	-1.06457	4.29573e-14	4.12097e-13
FBgn0263447	asRNA:CR43470	ncRNA	-1.66374	4.42879e-14	4.24509e-13
FBgn0028380	fal	protein_coding	1.04691	4.53866e-14	4.34595e-13
FBgn0031178	CG10918	protein_coding	-5.96101	4.54156e-14	4.34595e-13
FBgn0085447	sif	protein_coding	-2.1762	4.62636e-14	4.42343e-13
FBgn0085428	Nox	protein_coding	2.29528	4.70612e-14	4.49597e-13
FBgn0030485	CG1998	protein_coding	2.2824	4.76649e-14	4.54987e-13
FBgn0013949	Elal	protein_coding	-2.15633	4.78666e-14	4.56446e-13
FBgn0014184	Oda	protein_coding	0.950052	4.7897e-14	4.56446e-13
FBgn0036502	CG7841	protein_coding	-1.21323	4.81726e-14	4.58694e-13
FBgn0004584	Rrp1	protein_coding	-1.17551	4.87553e-14	4.63859e-13
FBgn0263930	dally	protein_coding	-1.28823	4.94032e-14	4.69635e-13
FBgn0026721	fat-spondin	protein_coding	-2.1659	5.0135e-14	4.762e-13
FBgn0036607	CG13059	protein_coding	-2.91406	5.25988e-14	4.9919e-13
FBgn0038509	CG14332	protein_coding	9.3512	5.37453e-14	5.09652e-13
FBgn0260399	gwl	protein_coding	1.21582	5.60239e-14	5.30823e-13
FBgn0039728	CG7896	protein_coding	1.88418	5.93262e-14	5.61651e-13
FBgn0003218	rdgB	protein_coding	1.10448	6.10583e-14	5.77575e-13
FBgn0016715	Reg-2	protein_coding	-1.89594	6.16478e-14	5.82673e-13
FBgn0034351	rswl	protein_coding	-1.22017	6.30786e-14	5.95708e-13
FBgn0038964	Nop56	protein_coding	-0.737681	6.32175e-14	5.96531e-13
FBgn0265299	lncRNA:CR44272	ncRNA	-4.62235	6.66859e-14	6.28745e-13
FBgn0031033	CG14219	protein_coding	-4.34515	6.69627e-14	6.30839e-13
FBgn0030603	CG5541	protein_coding	0.999128	6.87015e-14	6.46691e-13
FBgn0031747	CG9021	protein_coding	4.98737	7.22103e-14	6.79165e-13
FBgn0044419	Pmi	protein_coding	1.24275	7.29174e-14	6.85257e-13
FBgn0024182	waw	protein_coding	-1.22584	7.39371e-14	6.94274e-13
FBgn0260745	mfas	protein_coding	1.59422	7.5807e-14	7.11253e-13
FBgn0053269	CG33269	protein_coding	-8.37759	7.62597e-14	7.14905e-13
FBgn0261547	Exn	protein_coding	2.05918	7.63202e-14	7.14905e-13
FBgn0267495	asRNA:CR45185	ncRNA	2.47714	7.90387e-14	7.39769e-13
FBgn0036294	CG10654	protein_coding	-1.48941	7.96899e-14	7.45259e-13
FBgn0020386	Pdk1	protein_coding	0.768809	8.19759e-14	7.66016e-13
FBgn0030187	Ipod	protein_coding	2.53969	8.61232e-14	8.04118e-13
FBgn0030245	CG1637	protein_coding	0.649993	8.72154e-14	8.13658e-13
FBgn0259993	lncRNA:CR42491	ncRNA	-1.65985	8.83105e-14	8.23208e-13
FBgn0037913	fabp	protein_coding	1.14395	8.982e-14	8.36603e-13
FBgn0086254	Akr1B	protein_coding	1.36384	8.99454e-14	8.37094e-13
FBgn0029944	Dok	protein_coding	0.896354	9.15119e-14	8.50987e-13
FBgn0039536	unc80	protein_coding	-2.75554	9.17612e-14	8.52618e-13
FBgn0053181	CG33181	protein_coding	0.910558	9.26677e-14	8.60347e-13
FBgn0086673	CG13272	protein_coding	-8.45987	9.43982e-14	8.75709e-13
FBgn0259173	corn	protein_coding	-1.02799	9.6093e-14	8.9011e-13
FBgn0259212	cno	protein_coding	0.717415	9.6105e-14	8.9011e-13
FBgn0001217	Hsc70-2	protein_coding	3.25485	9.73208e-14	9.00647e-13
FBgn0000166	bcd	protein_coding	1.23839	9.86954e-14	9.12635e-13
FBgn0032135	GlcAT-S	protein_coding	1.05123	9.91988e-14	9.16556e-13
FBgn0032845	CG10747	protein_coding	1.05659	1.03633e-13	9.56762e-13
FBgn0028875	nAChRalpha5	protein_coding	-3.12613	1.06725e-13	9.84514e-13
FBgn0034083	lbk	protein_coding	-1.31073	1.07088e-13	9.87077e-13
FBgn0039958	CG12567	protein_coding	1.12399	1.16408e-13	1.07212e-12
FBgn0031717	Oscillin	protein_coding	-1.54117	1.18268e-13	1.08839e-12
FBgn0031914	CG5973	protein_coding	1.81708	1.19659e-13	1.1003e-12
FBgn0261800	LanB1	protein_coding	-1.28522	1.19791e-13	1.10065e-12
FBgn0004463	RpIII128	protein_coding	-1.10094	1.23506e-13	1.13387e-12
FBgn0033289	CG2121	protein_coding	2.51178	1.27358e-13	1.16831e-12
FBgn0037815	Rrp46	protein_coding	-1.53449	1.27944e-13	1.17275e-12
FBgn0034439	CG10062	protein_coding	2.16534	1.31176e-13	1.20142e-12
FBgn0039869	CG1890	protein_coding	1.07022	1.37779e-13	1.26089e-12
FBgn0031381	Npc2a	protein_coding	0.93916	1.38625e-13	1.26763e-12
FBgn0037330	mRpL44	protein_coding	-0.873966	1.45635e-13	1.33068e-12
FBgn0001206	Hmr	protein_coding	0.869044	1.49586e-13	1.36569e-12
FBgn0001216	Hsc70-1	protein_coding	-3.05695	1.58953e-13	1.45007e-12
FBgn0039201	CG13617	protein_coding	1.92745	1.62175e-13	1.47829e-12
FBgn0000017	Abl	protein_coding	0.993892	1.68377e-13	1.53362e-12
FBgn0033757	muskelin	protein_coding	1.20848	1.69329e-13	1.54107e-12
FBgn0038938	CG7084	protein_coding	-4.27915	1.71531e-13	1.55988e-12
FBgn0034436	CG11961	protein_coding	-1.53172	1.73326e-13	1.57496e-12
FBgn0031969	pes	protein_coding	0.918298	1.73992e-13	1.57877e-12
FBgn0051092	LpR2	protein_coding	1.34073	1.74019e-13	1.57877e-12
FBgn0039203	CG13618	protein_coding	1.99909	1.76839e-13	1.60309e-12
FBgn0021979	l(2)k09913	protein_coding	0.810433	1.77826e-13	1.61077e-12
FBgn0022987	qkr54B	protein_coding	1.18176	1.8234e-13	1.65036e-12
FBgn0250814	UQCR-C2	protein_coding	-0.808937	1.84624e-13	1.66972e-12
FBgn0030746	CG9981	protein_coding	-3.87331	1.86973e-13	1.68964e-12
FBgn0027338	Kap-alpha3	protein_coding	0.99292	1.88592e-13	1.70294e-12
FBgn0028537	CG31775	protein_coding	2.03292	1.92e-13	1.72965e-12
FBgn0036460	CG5114	protein_coding	-1.10894	1.91976e-13	1.72965e-12
FBgn0260954	CG42586	protein_coding	2.03292	1.92e-13	1.72965e-12
FBgn0030893	RhoGAP16F	protein_coding	-1.41503	1.94018e-13	1.74646e-12
FBgn0036622	Agpat4	protein_coding	-1.85839	1.94999e-13	1.75346e-12
FBgn0039942	CG17163	protein_coding	1.24448	1.95099e-13	1.75346e-12
FBgn0034484	CG11044	protein_coding	-9.40484	2.01385e-13	1.80854e-12
FBgn0028515	EndoGI	protein_coding	0.95185	2.07973e-13	1.86626e-12
FBgn0004896	fd59A	protein_coding	-5.73917	2.08151e-13	1.8664e-12
FBgn0034135	Syn2	protein_coding	-2.34807	2.10241e-13	1.88367e-12
FBgn0037040	CG12983	protein_coding	5.75961	2.1183e-13	1.89644e-12
FBgn0034422	CG7137	protein_coding	-1.03145	2.12554e-13	1.90144e-12
FBgn0262101	CG42854	protein_coding	3.19496	2.19809e-13	1.96482e-12
FBgn0015776	nrv1	protein_coding	1.21151	2.20115e-13	1.96603e-12
FBgn0034184	CG9646	protein_coding	1.04064	2.20816e-13	1.97077e-12
FBgn0040809	CG13465	protein_coding	1.99575	2.22465e-13	1.98395e-12
FBgn0250836	Acbp3	protein_coding	-3.70435	2.27102e-13	2.02373e-12
FBgn0026144	CBP	protein_coding	-0.772349	2.29674e-13	2.04508e-12
FBgn0262473	Tl	protein_coding	0.828094	2.3399e-13	2.0819e-12
FBgn0015614	CanB2	protein_coding	1.11168	2.36383e-13	2.10157e-12
FBgn0033519	CG11825	protein_coding	1.10711	2.41037e-13	2.14129e-12
FBgn0032797	Hasp	protein_coding	-2.72358	2.4177e-13	2.14615e-12
FBgn0010414	SerT	protein_coding	-3.7914	2.44072e-13	2.16492e-12
FBgn0011305	Rsf1	protein_coding	-0.770978	2.47769e-13	2.19602e-12
FBgn0031064	CG12531	protein_coding	-2.34939	2.4813e-13	2.19754e-12
FBgn0026415	Idgf4	protein_coding	1.24478	2.62537e-13	2.32334e-12
FBgn0033816	CG4679	protein_coding	-0.823574	2.65135e-13	2.34453e-12
FBgn0263740	eIF2gamma	protein_coding	-0.836021	2.7025e-13	2.38794e-12
FBgn0034065	Rrp42	protein_coding	-1.61732	2.77006e-13	2.44576e-12
FBgn0033354	FANCI	protein_coding	-1.23945	2.87627e-13	2.53759e-12
FBgn0039544	CG12877	protein_coding	0.994679	2.90659e-13	2.56238e-12
FBgn0054003	NimB3	protein_coding	-4.14479	2.92742e-13	2.57877e-12
FBgn0034734	CG4554	protein_coding	-1.28194	2.93187e-13	2.58072e-12
FBgn0004367	mei-41	protein_coding	-1.39863	2.98131e-13	2.62223e-12
FBgn0042098	CG18735	protein_coding	9.4132	3.00172e-13	2.63817e-12
FBgn0032723	ssp3	protein_coding	1.10786	3.13848e-13	2.75627e-12
FBgn0036150	Ir68a	protein_coding	1.5082	3.17224e-13	2.7838e-12
FBgn0028518	CG18480	protein_coding	-4.31115	3.23e-13	2.83233e-12
FBgn0037989	ATP8B	protein_coding	1.98145	3.24084e-13	2.83967e-12
FBgn0085291	CR34262	pseudogene	9.17406	3.35996e-13	2.94181e-12
FBgn0085409	smal	protein_coding	-1.41057	3.44688e-13	3.01563e-12
FBgn0030159	CG9689	protein_coding	2.02573	3.45323e-13	3.0189e-12
FBgn0040363	CG11384	protein_coding	-4.8706	3.57152e-13	3.11994e-12
FBgn0032798	CG10132	protein_coding	-1.9662	3.63363e-13	3.16976e-12
FBgn0040493	grsm	protein_coding	1.64983	3.63405e-13	3.16976e-12
FBgn0085421	Epac	protein_coding	-1.39028	3.96848e-13	3.45885e-12
FBgn0265298	SC35	protein_coding	-1.24001	3.99251e-13	3.47716e-12
FBgn0261791	SNRPG	protein_coding	-1.0606	4.02813e-13	3.5029e-12
FBgn0263456	nwk	protein_coding	-1.99654	4.02709e-13	3.5029e-12
FBgn0033984	Lap1	protein_coding	0.895619	4.06976e-13	3.53643e-12
FBgn0039521	CG5402	protein_coding	-6.95537	4.13912e-13	3.59399e-12
FBgn0032884	Pomp	protein_coding	0.863925	4.16729e-13	3.61573e-12
FBgn0030926	psh	protein_coding	2.44222	4.24814e-13	3.68311e-12
FBgn0039896	yellow-h	protein_coding	1.80127	4.40879e-13	3.81952e-12
FBgn0027549	Nulp1	protein_coding	0.825234	4.43479e-13	3.83916e-12
FBgn0031972	Wwox	protein_coding	0.942184	4.59298e-13	3.97311e-12
FBgn0031306	CG4577	protein_coding	-2.26241	4.61895e-13	3.99259e-12
FBgn0260945	Atg1	protein_coding	0.800115	4.73757e-13	4.09205e-12
FBgn0032374	CG14931	protein_coding	3.55123	4.85591e-13	4.19113e-12
FBgn0036620	CG4842	protein_coding	2.42127	4.88982e-13	4.21724e-12
FBgn0265416	Neto	protein_coding	-3.34819	5.00921e-13	4.31698e-12
FBgn0027616	Ythdc1	protein_coding	-0.824522	5.17372e-13	4.45543e-12
FBgn0050009	lncRNA:CR30009	ncRNA	-1.81071	5.21881e-13	4.4909e-12
FBgn0266581	pit	protein_coding	-0.85956	5.31896e-13	4.57367e-12
FBgn0036697	rogdi	protein_coding	0.677763	5.34808e-13	4.59529e-12
FBgn0283440	solo	protein_coding	2.25569	5.40278e-13	4.63883e-12
FBgn0036926	CG7646	protein_coding	-1.38529	5.43129e-13	4.65984e-12
FBgn0034553	CG9993	protein_coding	-4.26201	5.52329e-13	4.73525e-12
FBgn0005632	faf	protein_coding	1.04257	5.55157e-13	4.75596e-12
FBgn0000326	clt	protein_coding	1.00211	5.75961e-13	4.93052e-12
FBgn0032087	CG9568	protein_coding	-6.0178	5.95052e-13	5.09016e-12
FBgn0039500	CG5984	protein_coding	-3.92719	6.0377e-13	5.16091e-12
FBgn0001258	Ldh	protein_coding	-1.90267	6.11378e-13	5.22207e-12
FBgn0033391	CG8026	protein_coding	1.05551	6.13409e-13	5.23127e-12
FBgn0085261	CG34232	protein_coding	-2.87387	6.13713e-13	5.23127e-12
FBgn0086909	CG31751	protein_coding	1.34353	6.13815e-13	5.23127e-12
FBgn0031769	CG9135	protein_coding	-1.00021	6.3392e-13	5.39862e-12
FBgn0033188	Drat	protein_coding	1.05174	6.46079e-13	5.49811e-12
FBgn0002945	nkd	protein_coding	-1.10629	6.59289e-13	5.60639e-12
FBgn0001187	Hex-C	protein_coding	-3.06344	6.71388e-13	5.70506e-12
FBgn0263864	Dark	protein_coding	-0.839148	6.82539e-13	5.79555e-12
FBgn0031558	CG16704	protein_coding	-4.15037	6.89578e-13	5.85101e-12
FBgn0004198	ct	protein_coding	-1.55941	7.10281e-13	6.02224e-12
FBgn0036463	Reck	protein_coding	-1.28522	7.30328e-13	6.18767e-12
FBgn0015396	jumu	protein_coding	-1.07202	7.75409e-13	6.56479e-12
FBgn0028979	tio	protein_coding	-1.44468	7.79762e-13	6.5968e-12
FBgn0086904	Nacalpha	protein_coding	-0.81037	7.91463e-13	6.69088e-12
FBgn0032343	CG6201	protein_coding	1.27612	7.94021e-13	6.70759e-12
FBgn0036309	Hip1	protein_coding	1.08959	7.98279e-13	6.73862e-12
FBgn0030373	moon	protein_coding	1.19896	7.99887e-13	6.74725e-12
FBgn0029970	Nek2	protein_coding	1.21329	8.04113e-13	6.77795e-12
FBgn0050069	CG30069	protein_coding	1.79343	8.4433e-13	7.11174e-12
FBgn0024244	drm	protein_coding	-1.10673	8.61543e-13	7.25143e-12
FBgn0050371	CG30371	protein_coding	-5.55053	8.78454e-13	7.38837e-12
FBgn0264794	lncRNA:CR44024	ncRNA	-3.03105	8.86188e-13	7.44799e-12
FBgn0262562	CG43102	protein_coding	-2.43015	9.10314e-13	7.64518e-12
FBgn0000579	Eno	protein_coding	1.2403	9.15105e-13	7.67982e-12
FBgn0040153	l(1)G0469	protein_coding	1.17092	9.32587e-13	7.82085e-12
FBgn0263231	bel	protein_coding	-0.776968	9.48198e-13	7.94598e-12
FBgn0028534	CG7916	protein_coding	-4.92362	9.57618e-13	8.0191e-12
FBgn0052189	CG32189	protein_coding	-10.8478	9.71023e-13	8.12545e-12
FBgn0052425	CG32425	protein_coding	1.10996	9.76997e-13	8.16951e-12
FBgn0023524	CG3078	protein_coding	-2.49448	9.93097e-13	8.29812e-12
FBgn0021874	Nle	protein_coding	-1.14575	1.00492e-12	8.39085e-12
FBgn0036887	CG9231	protein_coding	1.295	1.0122e-12	8.44547e-12
FBgn0037678	CG16749	protein_coding	-2.65783	1.02881e-12	8.57787e-12
FBgn0032586	Tpr2	protein_coding	0.685606	1.03436e-12	8.61791e-12
FBgn0085334	CG34305	protein_coding	2.37145	1.03972e-12	8.65635e-12
FBgn0053514	CG33514	protein_coding	-2.53002	1.05826e-12	8.80434e-12
FBgn0016061	side	protein_coding	-1.47487	1.09276e-12	9.08477e-12
FBgn0035959	CG4911	protein_coding	1.09469	1.10149e-12	9.15076e-12
FBgn0034031	CG12963	protein_coding	-2.79747	1.11615e-12	9.26586e-12
FBgn0015278	Pi3K68D	protein_coding	0.721114	1.11966e-12	9.28833e-12
FBgn0033379	Mys45A	protein_coding	-0.827627	1.12394e-12	9.31717e-12
FBgn0038516	P5cr-2	protein_coding	-1.98126	1.13488e-12	9.40106e-12
FBgn0032751	CG17343	protein_coding	-1.56764	1.13979e-12	9.43494e-12
FBgn0031467	Cpr23B	protein_coding	-3.87156	1.19885e-12	9.90871e-12
FBgn0033244	CG8726	protein_coding	0.966934	1.19954e-12	9.90871e-12
FBgn0039316	CG11893	protein_coding	2.54305	1.1996e-12	9.90871e-12
FBgn0041605	cpx	protein_coding	-1.81411	1.21689e-12	1.00443e-11
FBgn0035977	PGRP-LF	protein_coding	1.99913	1.21879e-12	1.00529e-11
FBgn0027052	STUB1	protein_coding	1.22446	1.22872e-12	1.01275e-11
FBgn0037025	Spc105R	protein_coding	-0.985179	1.23582e-12	1.01788e-11
FBgn0039448	TwdlQ	protein_coding	3.31258	1.24241e-12	1.02257e-11
FBgn0029148	NHP2	protein_coding	-1.04715	1.25635e-12	1.03331e-11
FBgn0261393	alpha-Est5	protein_coding	1.25091	1.28287e-12	1.05437e-11
FBgn0030217	CG2124	protein_coding	-1.13643	1.28817e-12	1.05797e-11
FBgn0011481	Ssdp	protein_coding	0.887189	1.30326e-12	1.06932e-11
FBgn0032741	Sidpn	protein_coding	-2.05963	1.30385e-12	1.06932e-11
FBgn0266053	Patr-1	protein_coding	0.890672	1.30552e-12	1.06993e-11
FBgn0052269	CG32269	protein_coding	-4.78023	1.31609e-12	1.07783e-11
FBgn0261538	CG42662	protein_coding	-1.82595	1.34262e-12	1.09877e-11
FBgn0029676	HIP-R	protein_coding	1.1682	1.34766e-12	1.10212e-11
FBgn0039440	TwdlJ	protein_coding	8.0863	1.37183e-12	1.12109e-11
FBgn0039682	Obp99c	protein_coding	1.78789	1.39103e-12	1.13597e-11
FBgn0028956	mthl3	protein_coding	1.88063	1.4094e-12	1.15016e-11
FBgn0034229	CG4847	protein_coding	1.53899	1.41427e-12	1.15332e-11
FBgn0015904	ara	protein_coding	-1.39165	1.46775e-12	1.19609e-11
FBgn0038588	CG7156	protein_coding	0.991944	1.46915e-12	1.19638e-11
FBgn0023214	edl	protein_coding	-1.13325	1.47775e-12	1.20254e-11
FBgn0030890	CG7536	protein_coding	0.84117	1.57174e-12	1.27812e-11
FBgn0035643	CG13287	protein_coding	-5.24649	1.58084e-12	1.28462e-11
FBgn0003114	plu	protein_coding	2.28982	1.58332e-12	1.28572e-11
FBgn0033187	PIG-G	protein_coding	-0.977437	1.58764e-12	1.28832e-11
FBgn0036717	CG13731	protein_coding	1.86564	1.59379e-12	1.2924e-11
FBgn0033584	CG7737	protein_coding	0.932715	1.63448e-12	1.32447e-11
FBgn0083951	CG34115	protein_coding	3.0384	1.63867e-12	1.32693e-11
FBgn0037941	CG12594	protein_coding	-3.49252	1.64419e-12	1.33047e-11
FBgn0266940	CR45391	pseudogene	6.121	1.65081e-12	1.33489e-11
FBgn0037517	CG10086	protein_coding	-3.58039	1.65288e-12	1.33562e-11
FBgn0032407	Pex19	protein_coding	-0.841941	1.70407e-12	1.37603e-11
FBgn0029690	CG6414	protein_coding	1.68178	1.71976e-12	1.38772e-11
FBgn0264502	CG43901	protein_coding	-1.3726	1.72696e-12	1.39256e-11
FBgn0038146	CG9799	protein_coding	-1.09191	1.73977e-12	1.40191e-11
FBgn0039031	Gbp3	protein_coding	-5.59682	1.75722e-12	1.41498e-11
FBgn0264848	vih	protein_coding	-0.992087	1.7866e-12	1.43764e-11
FBgn0027657	glob1	protein_coding	1.15751	1.7905e-12	1.43977e-11
FBgn0037364	Rab23	protein_coding	0.873706	1.92786e-12	1.54914e-11
FBgn0035452	CG10359	protein_coding	2.10307	1.93568e-12	1.55434e-11
FBgn0033101	CG9436	protein_coding	1.13343	2.04442e-12	1.64051e-11
FBgn0025743	mbt	protein_coding	0.749605	2.12456e-12	1.70363e-11
FBgn0259481	Mob2	protein_coding	1.10589	2.23242e-12	1.78888e-11
FBgn0015477	Rme-8	protein_coding	0.883493	2.30827e-12	1.84838e-11
FBgn0262476	CG43066	protein_coding	-1.93886	2.31935e-12	1.85597e-11
FBgn0035268	CG8001	protein_coding	1.06626	2.32364e-12	1.85811e-11
FBgn0286071	AdamTS-A	protein_coding	-2.00003	2.42592e-12	1.93855e-11
FBgn0037442	gzl	protein_coding	0.774447	2.4532e-12	1.95899e-11
FBgn0032876	Cen	protein_coding	1.25594	2.46797e-12	1.96942e-11
FBgn0031169	CG1494	protein_coding	3.08747	2.47947e-12	1.97723e-11
FBgn0260005	wtrw	protein_coding	1.48213	2.51272e-12	2.00236e-11
FBgn0035165	CG13887	protein_coding	0.67317	2.53849e-12	2.0215e-11
FBgn0028331	l(1)G0289	protein_coding	0.886941	2.57118e-12	2.04471e-11
FBgn0039254	Nmnat	protein_coding	1.34888	2.57102e-12	2.04471e-11
FBgn0259740	CG42394	protein_coding	-1.10145	2.66348e-12	2.11665e-11
FBgn0004777	Ccp84Ag	protein_coding	-6.04724	2.66576e-12	2.117e-11
FBgn0038034	Cyp9f3	protein_coding	-2.41394	2.77231e-12	2.20011e-11
FBgn0003187	qua	protein_coding	1.36343	2.88812e-12	2.29044e-11
FBgn0032166	CG4619	protein_coding	-0.827903	2.99661e-12	2.37484e-11
FBgn0038161	CG9269	protein_coding	-4.08873	3.01406e-12	2.38703e-11
FBgn0053988	Mid1	protein_coding	-1.56744	3.02074e-12	2.39068e-11
FBgn0086655	jing	protein_coding	-0.935039	3.06007e-12	2.42015e-11
FBgn0051354	Hsp70Bbb	protein_coding	2.37581	3.10165e-12	2.45135e-11
FBgn0033752	CG8569	protein_coding	0.916469	3.11553e-12	2.46062e-11
FBgn0004580	Cbp53E	protein_coding	-2.51514	3.18801e-12	2.51615e-11
FBgn0286203	stw	protein_coding	1.38153	3.22862e-12	2.54646e-11
FBgn0000422	Ddc	protein_coding	1.65318	3.23332e-12	2.54843e-11
FBgn0040496	CG17104	protein_coding	1.97836	3.2499e-12	2.55974e-11
FBgn0027521	CG3679	protein_coding	1.28738	3.27099e-12	2.57459e-11
FBgn0031973	Spn28Dc	protein_coding	2.27594	3.36844e-12	2.64949e-11
FBgn0069973	CG40485	protein_coding	3.53661	3.37208e-12	2.65054e-11
FBgn0267348	LanB2	protein_coding	-1.23899	3.37797e-12	2.65336e-11
FBgn0085354	CG34325	protein_coding	2.17331	3.3944e-12	2.66445e-11
FBgn0052278	CG32278	protein_coding	-0.906509	3.47067e-12	2.72247e-11
FBgn0038498	beat-IIa	protein_coding	-1.79906	3.49624e-12	2.74066e-11
FBgn0037816	CG6345	protein_coding	-1.5175	3.51651e-12	2.75468e-11
FBgn0046685	Wsck	protein_coding	0.903946	3.64631e-12	2.85442e-11
FBgn0010341	Cdc42	protein_coding	0.576195	3.65191e-12	2.85493e-11
FBgn0266753	lncRNA:CR45226	ncRNA	-6.51255	3.6499e-12	2.85493e-11
FBgn0051668	CG31668	protein_coding	2.83533	3.65677e-12	2.85679e-11
FBgn0019982	Gs1l	protein_coding	1.33335	3.73682e-12	2.91735e-11
FBgn0036039	Naa60	protein_coding	0.908936	3.76473e-12	2.93715e-11
FBgn0038854	CG7044	protein_coding	0.961531	3.81904e-12	2.97751e-11
FBgn0039635	Pdhb	protein_coding	-0.82115	3.84231e-12	2.99363e-11
FBgn0036274	CG4328	protein_coding	-5.72595	3.93585e-12	3.06444e-11
FBgn0003975	vg	protein_coding	-2.5974	3.95818e-12	3.07975e-11
FBgn0015321	Ubc4	protein_coding	1.15331	4.04105e-12	3.1421e-11
FBgn0052190	NUCB1	protein_coding	0.784064	4.07248e-12	3.1644e-11
FBgn0034057	CG8314	protein_coding	0.744168	4.07594e-12	3.16496e-11
FBgn0052547	CG32547	protein_coding	-2.43361	4.1373e-12	3.21045e-11
FBgn0262782	Mdh1	protein_coding	0.869148	4.17036e-12	3.23392e-11
FBgn0004895	FoxL1	protein_coding	-3.71818	4.35068e-12	3.37149e-11
FBgn0261675	Npc1b	protein_coding	-2.97488	4.36049e-12	3.37681e-11
FBgn0051683	CG31683	protein_coding	2.84442	4.3783e-12	3.38833e-11
FBgn0038837	KaiR1D	protein_coding	-2.49203	4.40199e-12	3.40439e-11
FBgn0052845	CG32845	protein_coding	-2.40892	4.55204e-12	3.51807e-11
FBgn0024289	Sodh-1	protein_coding	-2.36028	4.60567e-12	3.55713e-11
FBgn0035078	Tpc2	protein_coding	2.1825	4.65229e-12	3.59073e-11
FBgn0035620	Alp9	protein_coding	1.99922	4.68304e-12	3.61205e-11
FBgn0035833	CG7565	protein_coding	-1.0893	4.7226e-12	3.64013e-11
FBgn0036155	CG6163	protein_coding	2.19193	4.77115e-12	3.6751e-11
FBgn0265068	asRNA:CR44179	ncRNA	1.31757	4.7817e-12	3.68076e-11
FBgn0283652	Rpp30	protein_coding	-1.24597	4.78932e-12	3.68417e-11
FBgn0029911	CG14435	protein_coding	1.05513	4.82106e-12	3.70611e-11
FBgn0261674	CG42709	protein_coding	1.11472	4.83799e-12	3.71665e-11
FBgn0051002	Ugt35D1	protein_coding	-1.07643	4.94508e-12	3.79639e-11
FBgn0283442	vas	protein_coding	1.85734	4.96634e-12	3.81017e-11
FBgn0003731	Egfr	protein_coding	-0.983855	4.98174e-12	3.81944e-11
FBgn0014073	Tie	protein_coding	1.95604	5.00403e-12	3.83398e-11
FBgn0259111	Ndae1	protein_coding	1.38993	5.01341e-12	3.83862e-11
FBgn0001150	gt	protein_coding	-1.79108	5.26685e-12	4.02999e-11
FBgn0036484	Pex3	protein_coding	0.77872	5.32535e-12	4.07205e-11
FBgn0261822	Bsg	protein_coding	0.901799	5.34446e-12	4.08396e-11
FBgn0032391	escl	protein_coding	1.48535	5.3825e-12	4.11031e-11
FBgn0043791	phu	protein_coding	-1.69511	5.53654e-12	4.22514e-11
FBgn0014163	fax	protein_coding	-0.782125	5.5538e-12	4.2355e-11
FBgn0027106	Inx7	protein_coding	-1.74519	5.60232e-12	4.26969e-11
FBgn0035331	MsR1	protein_coding	-2.34901	5.69685e-12	4.33886e-11
FBgn0050463	Pgant9	protein_coding	0.906742	5.70298e-12	4.34066e-11
FBgn0011259	Sema1a	protein_coding	-1.13477	5.7289e-12	4.35752e-11
FBgn0250871	pot	protein_coding	1.58769	5.75282e-12	4.37282e-11
FBgn0052053	CG32053	protein_coding	-1.67012	5.79438e-12	4.40152e-11
FBgn0035383	CPT2	protein_coding	0.85725	5.91682e-12	4.49156e-11
FBgn0031249	CG11911	protein_coding	-2.78423	5.98238e-12	4.53834e-11
FBgn0034214	CG6550	protein_coding	-1.22505	6.04105e-12	4.57984e-11
FBgn0023528	CG2924	protein_coding	1.1324	6.09288e-12	4.61609e-11
FBgn0002023	Lim3	protein_coding	-1.95897	6.19765e-12	4.69239e-11
FBgn0039240	CG3744	protein_coding	0.848204	6.21786e-12	4.7046e-11
FBgn0039754	CG9747	protein_coding	1.6359	6.2822e-12	4.75017e-11
FBgn0037807	CG6293	protein_coding	1.82872	6.46252e-12	4.88331e-11
FBgn0250850	rig	protein_coding	1.1138	6.48271e-12	4.89536e-11
FBgn0053127	CG33127	protein_coding	-3.94376	6.65211e-12	5.01999e-11
FBgn0038731	CG11659	protein_coding	-4.19416	6.81025e-12	5.13261e-11
FBgn0284249	Adf1	protein_coding	-0.988023	6.80718e-12	5.13261e-11
FBgn0001220	Hsc70-5	protein_coding	-0.847227	6.95364e-12	5.23725e-11
FBgn0039234	Nct	protein_coding	0.766705	6.97121e-12	5.24707e-11
FBgn0031815	frj	protein_coding	1.018	7.0093e-12	5.27229e-11
FBgn0031284	PGAP2	protein_coding	1.07329	7.03784e-12	5.29031e-11
FBgn0036199	Bmcp	protein_coding	0.965862	7.10479e-12	5.33716e-11
FBgn0243512	puc	protein_coding	0.782631	7.36697e-12	5.5305e-11
FBgn0002641	mal	protein_coding	1.00645	7.59034e-12	5.69448e-11
FBgn0027280	l(1)G0193	protein_coding	0.719783	7.7645e-12	5.82135e-11
FBgn0035358	CG14949	protein_coding	-3.35798	7.81465e-12	5.85515e-11
FBgn0031885	Mnn1	protein_coding	0.911266	7.92008e-12	5.93028e-11
FBgn0052843	Dh31-R	protein_coding	-2.65821	8.0308e-12	6.00929e-11
FBgn0023023	CRMP	protein_coding	-1.47581	8.04981e-12	6.01961e-11
FBgn0029002	miple2	protein_coding	-1.07444	8.08363e-12	6.04098e-11
FBgn0028685	Rpt4	protein_coding	0.785236	8.86553e-12	6.62101e-11
FBgn0029814	CG15765	protein_coding	-3.18444	8.95549e-12	6.68387e-11
FBgn0086358	Tab2	protein_coding	0.975384	9.2493e-12	6.89868e-11
FBgn0284235	CG46319	protein_coding	0.876111	9.53267e-12	7.10544e-11
FBgn0029997	CG2258	protein_coding	1.11029	9.90261e-12	7.37642e-11
FBgn0039685	Obp99b	protein_coding	2.89324	9.91739e-12	7.38266e-11
FBgn0037356	CG12170	protein_coding	-1.10261	9.95733e-12	7.40761e-11
FBgn0034693	CG11073	protein_coding	1.98225	1.01906e-11	7.57627e-11
FBgn0035155	RabX6	protein_coding	1.16511	1.02447e-11	7.61158e-11
FBgn0038828	CG17270	protein_coding	1.23851	1.02875e-11	7.63846e-11
FBgn0053082	Rpp21	protein_coding	-1.75471	1.03474e-11	7.67797e-11
FBgn0011217	eff	protein_coding	0.672349	1.03579e-11	7.68083e-11
FBgn0040056	CG17698	protein_coding	1.1153	1.04867e-11	7.77135e-11
FBgn0259989	CG42486	protein_coding	2.84105	1.05763e-11	7.83271e-11
FBgn0003062	Fib	protein_coding	-0.924413	1.06565e-11	7.88706e-11
FBgn0035476	CG12766	protein_coding	2.47481	1.0898e-11	8.06057e-11
FBgn0005631	robo1	protein_coding	-1.40171	1.10701e-11	8.18267e-11
FBgn0004698	Xpc	protein_coding	0.800426	1.12735e-11	8.32766e-11
FBgn0004407	DNApol-gamma35	protein_coding	-1.36654	1.15869e-11	8.54824e-11
FBgn0064115	GatC	protein_coding	-1.36654	1.15869e-11	8.54824e-11
FBgn0034629	Acox57D-d	protein_coding	1.13137	1.17176e-11	8.63914e-11
FBgn0039355	CG4730	protein_coding	1.1112	1.20813e-11	8.90155e-11
FBgn0000562	egl	protein_coding	0.766648	1.21348e-11	8.93524e-11
FBgn0024179	wit	protein_coding	1.72459	1.23009e-11	9.05182e-11
FBgn0011648	Mad	protein_coding	0.876582	1.24601e-11	9.15965e-11
FBgn0259237	CG42335	protein_coding	-4.36405	1.24634e-11	9.15965e-11
FBgn0266227	lncRNA:CR44922	ncRNA	-2.49885	1.27827e-11	9.38834e-11
FBgn0011297	Alg3	protein_coding	-1.0789	1.38339e-11	1.01539e-10
FBgn0040281	Aplip1	protein_coding	-2.16274	1.3955e-11	1.02298e-10
FBgn0265276	l(3)neo38	protein_coding	-1.20207	1.39541e-11	1.02298e-10
FBgn0061360	CG33672	protein_coding	-0.901406	1.40663e-11	1.03049e-10
FBgn0015600	toc	protein_coding	0.700811	1.43439e-11	1.05015e-10
FBgn0033687	CG8407	protein_coding	-3.18318	1.44323e-11	1.05596e-10
FBgn0013432	bcn92	protein_coding	0.878634	1.45256e-11	1.06211e-10
FBgn0025702	Srpk79D	protein_coding	-1.80735	1.45492e-11	1.06316e-10
FBgn0004381	Klp68D	protein_coding	0.967528	1.48363e-11	1.08346e-10
FBgn0051072	Lerp	protein_coding	0.726984	1.49071e-11	1.08793e-10
FBgn0033921	tej	protein_coding	1.06302	1.5326e-11	1.1178e-10
FBgn0033210	U2A	protein_coding	-1.20209	1.53695e-11	1.12026e-10
FBgn0030326	CG2444	protein_coding	-3.77471	1.54123e-11	1.12267e-10
FBgn0035498	Fit1	protein_coding	0.794318	1.56013e-11	1.13572e-10
FBgn0040968	CG14933	protein_coding	2.16937	1.58046e-11	1.1498e-10
FBgn0030520	Pdcd4	protein_coding	1.07271	1.59276e-11	1.15801e-10
FBgn0052181	CG32181	protein_coding	-3.1689	1.60033e-11	1.16279e-10
FBgn0028471	Nab2	protein_coding	0.78838	1.604e-11	1.16472e-10
FBgn0027558	Pgant3	protein_coding	1.27339	1.63224e-11	1.18448e-10
FBgn0035420	hob	protein_coding	0.821085	1.6337e-11	1.18479e-10
FBgn0034731	CG10384	protein_coding	-3.81262	1.65889e-11	1.20207e-10
FBgn0267796	Tmc	protein_coding	1.80848	1.65961e-11	1.20207e-10
FBgn0036142	Adck5	protein_coding	0.950797	1.67478e-11	1.2123e-10
FBgn0003117	pnr	protein_coding	1.14188	1.67951e-11	1.21496e-10
FBgn0036106	CG6409	protein_coding	-5.43819	1.69123e-11	1.22267e-10
FBgn0003460	so	protein_coding	-1.62188	1.69868e-11	1.22728e-10
FBgn0004197	Ser	protein_coding	-1.32756	1.69983e-11	1.22735e-10
FBgn0003655	swa	protein_coding	1.88428	1.71343e-11	1.2364e-10
FBgn0036741	anchor	protein_coding	0.893712	1.80259e-11	1.29991e-10
FBgn0033754	Ak6	protein_coding	-1.16767	1.80437e-11	1.30038e-10
FBgn0033128	Tsp42Eg	protein_coding	-1.83283	1.81213e-11	1.30517e-10
FBgn0032620	CG12288	protein_coding	-0.933041	1.81558e-11	1.30683e-10
FBgn0025814	Mgstl	protein_coding	1.05672	1.82718e-11	1.31436e-10
FBgn0033702	CG8854	protein_coding	1.7992	1.92467e-11	1.38363e-10
FBgn0036992	Hpd	protein_coding	2.09806	1.98836e-11	1.42852e-10
FBgn0025885	Inos	protein_coding	1.42317	2.0171e-11	1.44827e-10
FBgn0038941	CG7080	protein_coding	2.13181	2.0331e-11	1.45885e-10
FBgn0036141	wls	protein_coding	0.787941	2.06749e-11	1.4826e-10
FBgn0028476	Usp1	protein_coding	0.989714	2.12669e-11	1.52411e-10
FBgn0039328	CHKov2	protein_coding	2.52104	2.17516e-11	1.55718e-10
FBgn0040571	CG17193	protein_coding	-3.06401	2.17554e-11	1.55718e-10
FBgn0026575	hang	protein_coding	0.908177	2.17884e-11	1.55857e-10
FBgn0051235	NA	NA	-4.06048	2.18999e-11	1.56558e-10
FBgn0032946	nrv3	protein_coding	-1.45081	2.22507e-11	1.58967e-10
FBgn0039994	conu	protein_coding	1.07083	2.24313e-11	1.60158e-10
FBgn0260780	wisp	protein_coding	1.65681	2.2458e-11	1.60249e-10
FBgn0002709	mei-218	protein_coding	-1.11462	2.28474e-11	1.62927e-10
FBgn0038564	CG7785	protein_coding	0.864436	2.30182e-11	1.64044e-10
FBgn0004924	Top1	protein_coding	0.775134	2.3419e-11	1.66797e-10
FBgn0037197	CG13239	protein_coding	-3.67511	2.35334e-11	1.67508e-10
FBgn0004395	unk	protein_coding	0.629107	2.38116e-11	1.69384e-10
FBgn0035035	Samtor	protein_coding	-1.38823	2.39867e-11	1.70524e-10
FBgn0034504	CG8929	protein_coding	-0.993515	2.40897e-11	1.71151e-10
FBgn0036980	RhoBTB	protein_coding	0.760687	2.41813e-11	1.71696e-10
FBgn0000463	Dl	protein_coding	-0.941037	2.43863e-11	1.73045e-10
FBgn0262840	CG43204	protein_coding	-4.60119	2.48641e-11	1.76327e-10
FBgn0029573	CG14770	protein_coding	-4.15679	2.49441e-11	1.76786e-10
FBgn0038871	CG3337	protein_coding	-1.14118	2.53176e-11	1.79323e-10
FBgn0031319	CG4896	protein_coding	-0.921293	2.53648e-11	1.79547e-10
FBgn0031535	CG12795	protein_coding	1.14033	2.58487e-11	1.8286e-10
FBgn0033086	CG9410	protein_coding	-1.1947	2.64812e-11	1.87219e-10
FBgn0037472	CG10098	protein_coding	0.773154	2.68228e-11	1.89518e-10
FBgn0003326	sca	protein_coding	-1.37461	2.69536e-11	1.90325e-10
FBgn0037676	CG8861	protein_coding	-3.76778	2.71064e-11	1.91288e-10
FBgn0031491	alpha4GT1	protein_coding	0.908128	2.72331e-11	1.92064e-10
FBgn0035087	CG2765	protein_coding	0.807089	2.72921e-11	1.92363e-10
FBgn0283741	prage	protein_coding	1.22572	2.85546e-11	2.01138e-10
FBgn0031034	CG14205	protein_coding	-2.7193	2.88671e-11	2.03215e-10
FBgn0035865	CG7201	protein_coding	-4.5848	2.89276e-11	2.03517e-10
FBgn0032512	Bdp1	protein_coding	-0.800164	2.93455e-11	2.06331e-10
FBgn0034602	Lapsyn	protein_coding	-1.78362	3.00037e-11	2.10702e-10
FBgn0260635	Diap1	protein_coding	-0.948669	2.9993e-11	2.10702e-10
FBgn0004374	neb	protein_coding	-1.25872	3.05015e-11	2.14067e-10
FBgn0262565	CR43105	pseudogene	-8.37797	3.06976e-11	2.15313e-10
FBgn0033051	Strica	protein_coding	1.16298	3.09459e-11	2.16922e-10
FBgn0035471	Sc2	protein_coding	0.802265	3.10806e-11	2.17734e-10
FBgn0266521	stai	protein_coding	1.22975	3.15358e-11	2.20789e-10
FBgn0037758	CG9467	protein_coding	0.689014	3.19932e-11	2.23855e-10
FBgn0033484	CG2269	protein_coding	-2.01854	3.22482e-11	2.25503e-10
FBgn0030777	CG9672	protein_coding	-4.02892	3.23944e-11	2.26388e-10
FBgn0039844	CG1607	protein_coding	-1.47921	3.31538e-11	2.31555e-10
FBgn0266019	rudhira	protein_coding	0.715912	3.33874e-11	2.33045e-10
FBgn0263346	smash	protein_coding	0.565698	3.36598e-11	2.34804e-10
FBgn0036372	Abp1	protein_coding	0.891217	3.37206e-11	2.35086e-10
FBgn0032783	CG10237	protein_coding	1.48282	3.38957e-11	2.36164e-10
FBgn0040255	Ugt35E2	protein_coding	-4.29802	3.42087e-11	2.38201e-10
FBgn0036646	CR18217	pseudogene	-1.26176	3.42493e-11	2.3834e-10
FBgn0033136	Tsp42Eo	protein_coding	-4.75285	3.45997e-11	2.40633e-10
FBgn0011230	poe	protein_coding	0.747859	3.50474e-11	2.43599e-10
FBgn0036376	Liprin-beta	protein_coding	0.858684	3.60606e-11	2.50491e-10
FBgn0027515	CG7115	protein_coding	1.08015	3.60967e-11	2.50591e-10
FBgn0000439	Dfd	protein_coding	-1.23231	3.66297e-11	2.54138e-10
FBgn0039864	CG11550	protein_coding	2.81968	3.67078e-11	2.54527e-10
FBgn0028494	CG6424	protein_coding	1.2658	3.69032e-11	2.55728e-10
FBgn0035582	CG13705	protein_coding	-2.52949	3.69438e-11	2.55856e-10
FBgn0038179	CG9312	protein_coding	3.73059	3.74201e-11	2.58998e-10
FBgn0035604	Ir64a	protein_coding	8.55201	3.84039e-11	2.65648e-10
FBgn0266757	mfr	protein_coding	5.6831	3.87705e-11	2.68023e-10
FBgn0031157	CG1503	protein_coding	1.6711	3.90988e-11	2.70131e-10
FBgn0032178	Spn31A	protein_coding	-2.89045	4.05614e-11	2.80068e-10
FBgn0030559	CG13404	protein_coding	-2.92419	4.10395e-11	2.83199e-10
FBgn0033557	CG12325	protein_coding	-0.694715	4.16028e-11	2.86915e-10
FBgn0020257	Ppa	protein_coding	-1.33867	4.29131e-11	2.95775e-10
FBgn0264489	CG43897	protein_coding	-4.67994	4.38985e-11	3.02386e-10
FBgn0039805	Cpr100A	protein_coding	-3.45378	4.47815e-11	3.08284e-10
FBgn0285947	RpS10b	protein_coding	0.566761	4.55424e-11	3.13335e-10
FBgn0041097	robo3	protein_coding	-1.99979	4.56044e-11	3.13574e-10
FBgn0259483	Mob4	protein_coding	-0.864987	4.67449e-11	3.21225e-10
FBgn0025336	CG4882	protein_coding	-0.940043	4.70054e-11	3.22823e-10
FBgn0002922	nau	protein_coding	-3.75916	4.71977e-11	3.2395e-10
FBgn0014037	Su(Tpl)	protein_coding	0.589671	4.73801e-11	3.25009e-10
FBgn0039025	Usp12-46	protein_coding	0.699019	4.74763e-11	3.25475e-10
FBgn0038597	CG8064	protein_coding	-0.828254	4.805e-11	3.29213e-10
FBgn0002774	mle	protein_coding	-0.89617	4.83332e-11	3.30956e-10
FBgn0027547	CG1927	protein_coding	1.15743	4.90363e-11	3.35571e-10
FBgn0037614	TMEM216	protein_coding	0.937364	4.95616e-11	3.38965e-10
FBgn0004507	GlyP	protein_coding	1.14405	4.96425e-11	3.39173e-10
FBgn0033628	CG13203	protein_coding	-3.49869	4.96509e-11	3.39173e-10
FBgn0051267	CG31267	protein_coding	-3.83689	5.09704e-11	3.47981e-10
FBgn0040262	Ugt37C2	protein_coding	-1.71252	5.15025e-11	3.51405e-10
FBgn0036024	CG18180	protein_coding	-4.0745	5.15938e-11	3.5182e-10
FBgn0028990	Spn27A	protein_coding	0.754948	5.18038e-11	3.53044e-10
FBgn0024913	Actbeta	protein_coding	-1.28583	5.20965e-11	3.54829e-10
FBgn0014010	Rab5	protein_coding	0.826786	5.22253e-11	3.55496e-10
FBgn0037818	CG6465	protein_coding	-1.53527	5.2939e-11	3.60141e-10
FBgn0052255	Gr64f	protein_coding	3.88644	5.44226e-11	3.70016e-10
FBgn0010431	mtrm	protein_coding	2.15626	5.46972e-11	3.71664e-10
FBgn0038627	CG7694	protein_coding	1.56163	5.48527e-11	3.72501e-10
FBgn0039431	plum	protein_coding	1.4577	5.6654e-11	3.84507e-10
FBgn0036112	CG14147	protein_coding	-8.51256	5.84878e-11	3.96719e-10
FBgn0034067	CG8399	protein_coding	1.44383	5.94143e-11	4.02766e-10
FBgn0025866	CalpB	protein_coding	0.893841	5.98203e-11	4.05281e-10
FBgn0031498	CG17260	protein_coding	1.25951	6.01377e-11	4.07192e-10
FBgn0035235	CG7879	protein_coding	-0.892985	6.03625e-11	4.08474e-10
FBgn0052177	Ndfip	protein_coding	-0.918955	6.04964e-11	4.09141e-10
FBgn0033958	jef	protein_coding	-1.96036	6.44845e-11	4.35651e-10
FBgn0052594	be	protein_coding	0.803608	6.4492e-11	4.35651e-10
FBgn0020616	SA	protein_coding	-1.0276	6.51368e-11	4.3975e-10
FBgn0029863	CG3823	protein_coding	1.734	6.60093e-11	4.45379e-10
FBgn0016917	Stat92E	protein_coding	0.763715	6.64365e-11	4.48e-10
FBgn0014018	Rel	protein_coding	0.820969	6.69559e-11	4.51238e-10
FBgn0031321	Tgt	protein_coding	-1.30191	6.77787e-11	4.56516e-10
FBgn0036102	CG12523	protein_coding	-8.39783	6.81165e-11	4.58524e-10
FBgn0001120	gnu	protein_coding	2.1945	6.84728e-11	4.60653e-10
FBgn0250746	Prosbeta7	protein_coding	0.881478	6.8597e-11	4.6122e-10
FBgn0001223	Hsp22	protein_coding	1.46361	6.9078e-11	4.64183e-10
FBgn0010113	hdc	protein_coding	0.86402	6.93104e-11	4.65473e-10
FBgn0038593	Vps39	protein_coding	0.964561	7.05327e-11	4.73407e-10
FBgn0250848	26-29-p	protein_coding	1.91972	7.10479e-11	4.76587e-10
FBgn0035374	mRpS35	protein_coding	-0.925129	7.15421e-11	4.79623e-10
FBgn0001250	if	protein_coding	-1.30236	7.27471e-11	4.87418e-10
FBgn0044872	FucTC	protein_coding	-2.42438	7.70372e-11	5.15863e-10
FBgn0053160	CG33160	protein_coding	-4.62387	7.80051e-11	5.22041e-10
FBgn0028886	CG15279	protein_coding	2.11523	7.84149e-11	5.24479e-10
FBgn0284223	CG46307	protein_coding	-1.59489	8.01967e-11	5.36086e-10
FBgn0032969	CG2528	protein_coding	4.64352	8.06625e-11	5.38887e-10
FBgn0039407	CG14544	protein_coding	-1.29203	8.19286e-11	5.47029e-10
FBgn0036428	Gbs-70E	protein_coding	0.857886	8.23894e-11	5.49787e-10
FBgn0000256	capu	protein_coding	1.0881	8.28816e-11	5.52751e-10
FBgn0035922	Pex7	protein_coding	-1.63246	8.55721e-11	5.70365e-10
FBgn0038438	Der-2	protein_coding	0.973638	8.57193e-11	5.71016e-10
FBgn0267522	28SrRNA-Psi:CR45862	pseudogene	3.24465	8.60245e-11	5.72719e-10
FBgn0032848	nesd	protein_coding	-1.33194	8.62594e-11	5.73951e-10
FBgn0027505	Rab3-GAP	protein_coding	0.702645	8.86087e-11	5.89242e-10
FBgn0035049	Mmp1	protein_coding	1.51919	8.91834e-11	5.92723e-10
FBgn0022772	NA	NA	-0.803972	8.93667e-11	5.93599e-10
FBgn0031548	CG8852	protein_coding	-3.11235	8.95996e-11	5.94803e-10
FBgn0040377	Vha36-3	protein_coding	-2.97685	9.04031e-11	5.99792e-10
FBgn0031968	CG7231	protein_coding	1.71221	9.11815e-11	6.04608e-10
FBgn0002569	Mal-A2	protein_coding	-2.52613	9.30237e-11	6.16469e-10
FBgn0050296	RIC-3	protein_coding	-1.6652	9.3399e-11	6.18601e-10
FBgn0051337	CG31337	protein_coding	-2.91913	9.47358e-11	6.27095e-10
FBgn0051646	DIP-theta	protein_coding	-2.90385	9.48564e-11	6.27532e-10
FBgn0003071	Pfk	protein_coding	1.05177	9.49663e-11	6.27899e-10
FBgn0020622	Pi3K21B	protein_coding	0.845447	9.60508e-11	6.34706e-10
FBgn0029152	Mkrn1	protein_coding	0.913839	9.62677e-11	6.35775e-10
FBgn0036606	CG13060	protein_coding	-1.72622	9.77264e-11	6.45039e-10
FBgn0038869	Smyd5	protein_coding	-0.981359	9.85405e-11	6.5004e-10
FBgn0035240	CG33791	protein_coding	-1.76719	1.02446e-10	6.75417e-10
FBgn0031745	rau	protein_coding	-1.16189	1.0252e-10	6.7552e-10
FBgn0052054	CG32054	protein_coding	-2.74112	1.04572e-10	6.88644e-10
FBgn0036805	Chmp1	protein_coding	1.00735	1.04852e-10	6.90098e-10
FBgn0047114	CG31142	protein_coding	1.05806	1.05773e-10	6.9576e-10
FBgn0264272	mwh	protein_coding	1.80576	1.09615e-10	7.20623e-10
FBgn0030748	Traf-like	protein_coding	-2.80341	1.1034e-10	7.24976e-10
FBgn0002579	RpL36	protein_coding	0.593873	1.11583e-10	7.32727e-10
FBgn0003392	shi	protein_coding	0.731575	1.11931e-10	7.34173e-10
FBgn0033138	Tsp42Eq	protein_coding	-2.93181	1.11908e-10	7.34173e-10
FBgn0037261	CG9775	protein_coding	-0.867599	1.12451e-10	7.37166e-10
FBgn0051997	CG31997	protein_coding	1.94424	1.16783e-10	7.65127e-10
FBgn0261089	Sytalpha	protein_coding	-4.33797	1.18583e-10	7.76478e-10
FBgn0039620	wat	protein_coding	-2.84936	1.19079e-10	7.79287e-10
FBgn0031784	CG9222	protein_coding	5.18574	1.20143e-10	7.85801e-10
FBgn0035743	Acbp6	protein_coding	-3.63444	1.21066e-10	7.91391e-10
FBgn0030608	Lsd-2	protein_coding	1.06906	1.21567e-10	7.94214e-10
FBgn0034691	Synj	protein_coding	0.95768	1.2273e-10	8.01356e-10
FBgn0034514	CG13427	protein_coding	-1.81981	1.23454e-10	8.05631e-10
FBgn0005659	Ets98B	protein_coding	1.92772	1.23756e-10	8.07147e-10
FBgn0027491	Cdk5alpha	protein_coding	-1.5967	1.27079e-10	8.28347e-10
FBgn0035983	CG4080	protein_coding	0.746739	1.27862e-10	8.3298e-10
FBgn0032154	mtDNA-helicase	protein_coding	-1.44633	1.28215e-10	8.34807e-10
FBgn0003137	Ppn	protein_coding	-6.19372	1.30606e-10	8.49417e-10
FBgn0052227	gogo	protein_coding	-1.40865	1.30587e-10	8.49417e-10
FBgn0037265	spartin	protein_coding	1.27349	1.31673e-10	8.55872e-10
FBgn0023215	Mnt	protein_coding	0.997242	1.32526e-10	8.60452e-10
FBgn0261830	CG42762	protein_coding	-2.36464	1.32501e-10	8.60452e-10
FBgn0266873	lncRNA:CR45334	ncRNA	6.29147	1.35711e-10	8.80634e-10
FBgn0085400	side-V	protein_coding	-1.18158	1.40256e-10	9.0961e-10
FBgn0037724	Fst	protein_coding	-4.88069	1.42011e-10	9.1996e-10
FBgn0259168	mnb	protein_coding	0.775238	1.41935e-10	9.1996e-10
FBgn0030345	CG1847	protein_coding	0.791594	1.43753e-10	9.30719e-10
FBgn0026316	Ubc10	protein_coding	0.673865	1.43973e-10	9.31624e-10
FBgn0010590	Prosbeta1	protein_coding	0.902383	1.44238e-10	9.32816e-10
FBgn0259986	nab	protein_coding	-3.17257	1.45692e-10	9.4169e-10
FBgn0036740	Vps60	protein_coding	0.861804	1.48254e-10	9.57712e-10
FBgn0264979	CG4267	protein_coding	1.18639	1.48808e-10	9.60752e-10
FBgn0250862	CG42237	protein_coding	2.29831	1.51139e-10	9.75257e-10
FBgn0000416	Sap-r	protein_coding	0.621326	1.51358e-10	9.76126e-10
FBgn0265047	FDY	protein_coding	-7.15016	1.52335e-10	9.81873e-10
FBgn0039283	danr	protein_coding	-1.59145	1.53884e-10	9.91303e-10
FBgn0039107	CG10300	protein_coding	-3.40891	1.54803e-10	9.96667e-10
FBgn0027552	CG10863	protein_coding	0.951978	1.57321e-10	1.01231e-09
FBgn0035625	Blimp-1	protein_coding	-1.29439	1.57975e-10	1.01596e-09
FBgn0038747	RhoGAP92B	protein_coding	0.832581	1.58125e-10	1.01635e-09
FBgn0034859	CG3520	protein_coding	-1.20781	1.61392e-10	1.03678e-09
FBgn0011710	2001-09-01	protein_coding	0.810783	1.62821e-10	1.04538e-09
FBgn0261046	Dscam3	protein_coding	-3.01595	1.64068e-10	1.0528e-09
FBgn0267698	Pak	protein_coding	0.791011	1.68221e-10	1.07884e-09
FBgn0038652	CG7720	protein_coding	1.98945	1.70536e-10	1.09308e-09
FBgn0000075	amd	protein_coding	1.73294	1.71746e-10	1.10022e-09
FBgn0032195	CG4908	protein_coding	-1.08799	1.722e-10	1.10252e-09
FBgn0036257	RhoGAP68F	protein_coding	1.03616	1.75468e-10	1.12282e-09
FBgn0000826	png	protein_coding	2.03597	1.78172e-10	1.13949e-09
FBgn0039584	beat-VI	protein_coding	-2.79191	1.79452e-10	1.14704e-09
FBgn0265533	CR44383	pseudogene	8.34058	1.81503e-10	1.1595e-09
FBgn0038151	yellow-e2	protein_coding	1.37311	1.81726e-10	1.16029e-09
FBgn0028993	NA	NA	-1.57181	1.82608e-10	1.16527e-09
FBgn0030572	mRpS25	protein_coding	-0.986439	1.83854e-10	1.17258e-09
FBgn0033555	RpS15Ab	protein_coding	-0.803135	1.84777e-10	1.17781e-09
FBgn0035257	CG12011	protein_coding	-3.31796	1.85074e-10	1.17906e-09
FBgn0033469	CG12133	protein_coding	3.11881	1.90366e-10	1.2121e-09
FBgn0038720	CG6231	protein_coding	1.48754	1.90733e-10	1.21377e-09
FBgn0029766	CG15784	protein_coding	3.89276	1.91111e-10	1.2155e-09
FBgn0031077	THADA	protein_coding	-1.30934	1.91922e-10	1.21998e-09
FBgn0038087	beat-Va	protein_coding	-7.21463	1.92723e-10	1.2244e-09
FBgn0039929	CG11076	protein_coding	-0.769631	1.93516e-10	1.22876e-09
FBgn0261285	Ppcs	protein_coding	-0.862883	1.94504e-10	1.23435e-09
FBgn0029685	CG2938	protein_coding	0.915693	1.94841e-10	1.23581e-09
FBgn0036133	CG7638	protein_coding	-0.70517	2.05536e-10	1.30294e-09
FBgn0031530	Pgant2	protein_coding	1.54333	2.07237e-10	1.313e-09
FBgn0045852	ham	protein_coding	-1.55008	2.12111e-10	1.34314e-09
FBgn0020385	pug	protein_coding	-0.748293	2.12322e-10	1.34373e-09
FBgn0036881	Cpr76Bd	protein_coding	4.76902	2.1272e-10	1.34552e-09
FBgn0051370	CG31370	protein_coding	1.76157	2.16399e-10	1.36804e-09
FBgn0010399	Nmdar1	protein_coding	-2.18665	2.18728e-10	1.382e-09
FBgn0035025	uri	protein_coding	0.865297	2.22808e-10	1.40701e-09
FBgn0038596	CG14312	protein_coding	-2.97035	2.23457e-10	1.41034e-09
FBgn0032691	Atac2	protein_coding	-0.989409	2.25655e-10	1.42343e-09
FBgn0025709	CNT2	protein_coding	-1.59888	2.26781e-10	1.42975e-09
FBgn0034480	CG16898	protein_coding	-2.90098	2.29842e-10	1.44826e-09
FBgn0038983	CG5326	protein_coding	1.87945	2.3787e-10	1.49802e-09
FBgn0034137	CG4945	protein_coding	-3.55004	2.39638e-10	1.50833e-09
FBgn0262123	l(2)41Ab	protein_coding	1.32848	2.43015e-10	1.52875e-09
FBgn0264904	asRNA:CR44095	ncRNA	1.30987	2.43865e-10	1.53327e-09
FBgn0267336	Glut4EF	protein_coding	1.23882	2.49018e-10	1.56481e-09
FBgn0011276	HLH3B	protein_coding	-4.97601	2.68683e-10	1.68747e-09
FBgn0050147	Hil	protein_coding	1.57497	2.70042e-10	1.69508e-09
FBgn0003141	pr	protein_coding	0.820378	2.7202e-10	1.70656e-09
FBgn0038965	mats	protein_coding	0.719564	2.80941e-10	1.76157e-09
FBgn0036993	CG5910	protein_coding	-2.45805	2.81762e-10	1.76576e-09
FBgn0035375	Pgant6	protein_coding	-0.776806	2.82301e-10	1.76818e-09
FBgn0010433	ato	protein_coding	-1.9722	2.83632e-10	1.77555e-09
FBgn0052281	CG32281	protein_coding	-1.28937	2.83991e-10	1.77683e-09
FBgn0030390	CG15731	protein_coding	1.81542	2.96529e-10	1.85427e-09
FBgn0017418	ari-1	protein_coding	0.673326	3.06684e-10	1.91569e-09
FBgn0035976	PGRP-LC	protein_coding	1.7	3.06544e-10	1.91569e-09
FBgn0039687	Naa40	protein_coding	-1.2348	3.08364e-10	1.92514e-09
FBgn0030686	mRpL3	protein_coding	-0.837517	3.11577e-10	1.94415e-09
FBgn0032363	Dlg5	protein_coding	0.652006	3.12618e-10	1.94854e-09
FBgn0033134	Tsp42El	protein_coding	1.55683	3.12571e-10	1.94854e-09
FBgn0032149	CG4036	protein_coding	-1.1907	3.25894e-10	2.03019e-09
FBgn0020506	Amyrel	protein_coding	-6.6665	3.30205e-10	2.05593e-09
FBgn0042094	Adk3	protein_coding	1.22118	3.31296e-10	2.06161e-09
FBgn0034247	CG6484	protein_coding	-3.48102	3.37211e-10	2.09585e-09
FBgn0037879	scpr-C	protein_coding	1.48908	3.37343e-10	2.09585e-09
FBgn0058160	CG40160	protein_coding	1.06368	3.37235e-10	2.09585e-09
FBgn0261561	CG42675	protein_coding	2.14046	3.40956e-10	2.11716e-09
FBgn0037234	CG9795	protein_coding	0.738365	3.53543e-10	2.19414e-09
FBgn0053531	Ddr	protein_coding	-1.57535	3.56388e-10	2.2106e-09
FBgn0037252	CG14650	protein_coding	0.667479	3.56809e-10	2.21202e-09
FBgn0038816	Lrrk	protein_coding	0.732366	3.57559e-10	2.21548e-09
FBgn0001114	Glt	protein_coding	-4.30134	3.61092e-10	2.23617e-09
FBgn0262601	SmB	protein_coding	-0.942863	3.64234e-10	2.25442e-09
FBgn0038303	SIDL	protein_coding	0.753858	3.7088e-10	2.29433e-09
FBgn0039306	RIOK2	protein_coding	-0.993213	3.72985e-10	2.30611e-09
FBgn0036020	CG8336	protein_coding	0.788928	3.81011e-10	2.35447e-09
FBgn0014906	Hydr2	protein_coding	0.642126	3.87386e-10	2.39258e-09
FBgn0028408	Drep2	protein_coding	1.03897	3.91475e-10	2.41654e-09
FBgn0033341	MrgBP	protein_coding	-0.903532	3.91877e-10	2.41773e-09
FBgn0003575	su(sable)	protein_coding	0.809809	3.93182e-10	2.42448e-09
FBgn0037354	CG12171	protein_coding	0.779672	3.94149e-10	2.42915e-09
FBgn0033725	Cpr49Ac	protein_coding	-4.63091	3.95324e-10	2.43509e-09
FBgn0031081	Nep3	protein_coding	-2.0399	3.9833e-10	2.45229e-09
FBgn0036332	Cul6	protein_coding	1.12575	4.0277e-10	2.4783e-09
FBgn0033802	CG17724	protein_coding	-0.664109	4.04752e-10	2.48917e-09
FBgn0030692	mRpS30	protein_coding	-0.585584	4.1317e-10	2.53959e-09
FBgn0038719	CG16727	protein_coding	2.73789	4.1348e-10	2.54014e-09
FBgn0264000	GluRIB	protein_coding	-3.12172	4.18658e-10	2.57058e-09
FBgn0263929	jvl	protein_coding	0.663521	4.19917e-10	2.57694e-09
FBgn0032693	Cyp310a1	protein_coding	-1.37323	4.26612e-10	2.61663e-09
FBgn0031061	CG14232	protein_coding	-0.817073	4.29873e-10	2.63523e-09
FBgn0037734	trbd	protein_coding	0.752159	4.30459e-10	2.63742e-09
FBgn0034271	Vps50	protein_coding	0.712865	4.32314e-10	2.64738e-09
FBgn0259734	Nost	protein_coding	0.989814	4.32857e-10	2.64929e-09
FBgn0004860	ph-d	protein_coding	-0.928092	4.34337e-10	2.65695e-09
FBgn0039299	CG11854	protein_coding	2.14112	4.38628e-10	2.68177e-09
FBgn0032748	CG10492	protein_coding	0.827209	4.43024e-10	2.70721e-09
FBgn0042180	CG18870	protein_coding	1.00438	4.44251e-10	2.71327e-09
FBgn0033717	CG8839	protein_coding	0.997333	4.48393e-10	2.73712e-09
FBgn0265045	Strn-Mlck	protein_coding	-1.62603	4.66005e-10	2.84312e-09
FBgn0264693	ens	protein_coding	0.782554	4.6826e-10	2.85537e-09
FBgn0034530	Rcd6	protein_coding	1.86806	4.70851e-10	2.86965e-09
FBgn0038088	CG10126	protein_coding	2.00298	4.76444e-10	2.90221e-09
FBgn0039084	CG10175	protein_coding	1.73333	4.77621e-10	2.90784e-09
FBgn0029079	icln	protein_coding	0.950745	4.79884e-10	2.92008e-09
FBgn0023167	SmD3	protein_coding	-0.783098	4.86068e-10	2.95614e-09
FBgn0038873	CG5892	protein_coding	-4.24946	4.88194e-10	2.96751e-09
FBgn0027790	GV1	protein_coding	1.83812	4.89012e-10	2.97091e-09
FBgn0013278	Hsp70Bb	protein_coding	2.15749	4.94031e-10	2.99983e-09
FBgn0054005	CG34005	protein_coding	-4.37938	4.97693e-10	3.02047e-09
FBgn0038481	CG17475	protein_coding	-3.92126	5.14237e-10	3.11923e-09
FBgn0262483	Rbp	protein_coding	-1.64295	5.15977e-10	3.12815e-09
FBgn0000039	nAChRalpha2	protein_coding	-3.10218	5.19605e-10	3.14848e-09
FBgn0034405	Jheh2	protein_coding	1.52033	5.20113e-10	3.14991e-09
FBgn0083956	CG34120	protein_coding	1.24288	5.21105e-10	3.15426e-09
FBgn0262972	lncRNA:cherub	ncRNA	-2.89455	5.2658e-10	3.18573e-09
FBgn0035781	CG8560	protein_coding	-6.27977	5.2909e-10	3.19923e-09
FBgn0036782	CG7320	protein_coding	2.97029	5.38395e-10	3.25379e-09
FBgn0038578	MED17	protein_coding	-0.9447	5.45625e-10	3.29576e-09
FBgn0041205	key	protein_coding	0.672187	5.57518e-10	3.36583e-09
FBgn0033667	reb	protein_coding	1.56127	5.61702e-10	3.38932e-09
FBgn0037937	Fer3	protein_coding	-5.24762	5.63578e-10	3.39886e-09
FBgn0010339	128up	protein_coding	-0.722378	5.70806e-10	3.43885e-09
FBgn0261617	nej	protein_coding	0.790703	5.70649e-10	3.43885e-09
FBgn0013343	Syx1A	protein_coding	0.63351	5.71636e-10	3.44205e-09
FBgn0024963	GluClalpha	protein_coding	-2.04625	5.74607e-10	3.45814e-09
FBgn0003447	sn	protein_coding	0.842497	5.7527e-10	3.46032e-09
FBgn0041182	Tep2	protein_coding	1.20181	5.7832e-10	3.47685e-09
FBgn0038312	Zip88E	protein_coding	0.873497	5.82253e-10	3.49868e-09
FBgn0050394	CG30394	protein_coding	-0.764747	5.83118e-10	3.50205e-09
FBgn0010240	Lcch3	protein_coding	-2.92061	5.84946e-10	3.5112e-09
FBgn0037850	CG14695	protein_coding	1.87417	5.86611e-10	3.51936e-09
FBgn0265137	Spn42Da	protein_coding	1.15426	5.91076e-10	3.54431e-09
FBgn0031012	CG8051	protein_coding	-2.22004	5.92328e-10	3.54996e-09
FBgn0024329	Mekk1	protein_coding	0.886795	5.94501e-10	3.56114e-09
FBgn0034567	CG15651	protein_coding	-2.38557	5.98744e-10	3.58469e-09
FBgn0260468	CG7950	protein_coding	-1.13272	6.08352e-10	3.64033e-09
FBgn0035667	Jon65Ai	protein_coding	-5.34593	6.22589e-10	3.72358e-09
FBgn0038316	CG6276	protein_coding	1.59538	6.33719e-10	3.78819e-09
FBgn0033246	ACC	protein_coding	1.31863	6.53107e-10	3.90206e-09
FBgn0260753	Pdfr	protein_coding	-3.70536	6.57082e-10	3.92377e-09
FBgn0052640	CG32640	protein_coding	-2.37884	6.71531e-10	4.00798e-09
FBgn0034496	CG9143	protein_coding	-0.621563	6.75024e-10	4.02675e-09
FBgn0034490	CG9864	protein_coding	-2.37866	6.79308e-10	4.05021e-09
FBgn0052850	CG32850	protein_coding	-0.857877	7.09329e-10	4.22701e-09
FBgn0027055	CSN3	protein_coding	0.749292	7.16017e-10	4.26247e-09
FBgn0261394	Prosalpha3	protein_coding	0.819121	7.15896e-10	4.26247e-09
FBgn0051410	Npc2e	protein_coding	-3.39176	7.17753e-10	4.27059e-09
FBgn0051361	dpr17	protein_coding	-2.15557	7.21968e-10	4.29346e-09
FBgn0033996	CG11807	protein_coding	0.794106	7.25204e-10	4.31048e-09
FBgn0038660	Sgsh	protein_coding	0.856685	7.35706e-10	4.37065e-09
FBgn0010812	unc-45	protein_coding	-0.854314	7.41554e-10	4.40312e-09
FBgn0031604	Elp3	protein_coding	-0.919969	7.51226e-10	4.45826e-09
FBgn0031170	ABCA	protein_coding	0.70521	7.56519e-10	4.48736e-09
FBgn0038659	EndoA	protein_coding	-0.734119	7.57518e-10	4.49097e-09
FBgn0036419	CG13482	protein_coding	4.19341	7.65848e-10	4.53803e-09
FBgn0052475	mthl8	protein_coding	-1.10122	7.67318e-10	4.5444e-09
FBgn0024366	CG11409	protein_coding	1.45879	7.68071e-10	4.54653e-09
FBgn0030961	CG7058	protein_coding	-2.52549	7.78805e-10	4.6077e-09
FBgn0036827	CG6843	protein_coding	0.727802	7.85218e-10	4.64326e-09
FBgn0026565	Ass	protein_coding	-3.81566	7.89221e-10	4.66453e-09
FBgn0026576	Pisd	protein_coding	0.852652	7.94847e-10	4.69538e-09
FBgn0035854	CG8005	protein_coding	-1.03269	8.16073e-10	4.8183e-09
FBgn0283521	lola	protein_coding	0.691204	8.23687e-10	4.86077e-09
FBgn0259199	Snup	protein_coding	-1.50354	8.29612e-10	4.89323e-09
FBgn0030894	Mvb12	protein_coding	0.715737	8.37344e-10	4.93442e-09
FBgn0037178	CG12546	protein_coding	-8.37259	8.37452e-10	4.93442e-09
FBgn0260499	qvr	protein_coding	-2.0983	8.52889e-10	5.02281e-09
FBgn0040796	CG13064	protein_coding	2.58456	8.56399e-10	5.04091e-09
FBgn0010357	betaTry	protein_coding	-7.96629	8.67078e-10	5.10116e-09
FBgn0037074	CG7324	protein_coding	0.603636	8.76242e-10	5.15244e-09
FBgn0260955	CG42587	protein_coding	-4.60189	8.88062e-10	5.21929e-09
FBgn0046692	Stlk	protein_coding	1.14475	8.89437e-10	5.22471e-09
FBgn0025632	CG4313	protein_coding	-1.07328	9.03974e-10	5.3058e-09
FBgn0033352	PAN2	protein_coding	0.604177	9.04163e-10	5.3058e-09
FBgn0086687	Desat1	protein_coding	0.869353	9.04867e-10	5.30723e-09
FBgn0259742	CG42360	protein_coding	0.839184	9.13179e-10	5.35326e-09
FBgn0038405	CG8927	protein_coding	-2.17199	9.31195e-10	5.4561e-09
FBgn0029836	CG5928	protein_coding	2.30179	9.44044e-10	5.52858e-09
FBgn0031777	CG9154	protein_coding	-1.31697	9.49522e-10	5.55784e-09
FBgn0039740	ZIPIC	protein_coding	0.896564	9.6081e-10	5.62106e-09
FBgn0030484	GstT4	protein_coding	1.48896	9.7014e-10	5.67276e-09
FBgn0003165	pum	protein_coding	0.785735	9.8575e-10	5.76112e-09
FBgn0050011	gem	protein_coding	0.802041	1.00201e-09	5.85318e-09
FBgn0036958	CG17233	protein_coding	-0.781186	1.00728e-09	5.88098e-09
FBgn0004050	z	protein_coding	-0.658492	1.02786e-09	5.99813e-09
FBgn0010397	LamC	protein_coding	1.33624	1.0634e-09	6.20238e-09
FBgn0032587	CG5953	protein_coding	1.06208	1.07172e-09	6.24775e-09
FBgn0284221	Sema5c	protein_coding	-0.913324	1.07796e-09	6.28093e-09
FBgn0044323	Cka	protein_coding	-0.695828	1.07926e-09	6.28533e-09
FBgn0002535	Lcp4	protein_coding	2.01526	1.09734e-09	6.38737e-09
FBgn0033236	CG14764	protein_coding	0.824773	1.11078e-09	6.46236e-09
FBgn0053003	CG33003	protein_coding	-3.44041	1.12084e-09	6.51759e-09
FBgn0036638	CG13033	protein_coding	-5.0362	1.15487e-09	6.7121e-09
FBgn0033826	CG4734	protein_coding	-6.00224	1.16224e-09	6.75152e-09
FBgn0014863	Mlp84B	protein_coding	-3.86053	1.16919e-09	6.78851e-09
FBgn0038487	TwdlW	protein_coding	1.64052	1.17549e-09	6.82166e-09
FBgn0086134	Prosalpha2	protein_coding	0.863087	1.1785e-09	6.83564e-09
FBgn0032487	Ski6	protein_coding	-0.955898	1.18442e-09	6.86652e-09
FBgn0003009	ord	protein_coding	2.77514	1.18572e-09	6.8706e-09
FBgn0035104	CG13875	protein_coding	1.60621	1.205e-09	6.97885e-09
FBgn0034638	CG10433	protein_coding	-2.47819	1.20837e-09	6.99483e-09
FBgn0001308	Khc	protein_coding	0.751515	1.22404e-09	7.08202e-09
FBgn0264308	CG43778	protein_coding	-2.06688	1.23129e-09	7.12038e-09
FBgn0038704	CG5316	protein_coding	0.745131	1.2379e-09	7.15501e-09
FBgn0053834	His1:CG33834	protein_coding	5.48286	1.23921e-09	7.15899e-09
FBgn0037608	mRpL19	protein_coding	-0.776834	1.26244e-09	7.28953e-09
FBgn0263510	nclb	protein_coding	-0.966185	1.32677e-09	7.65715e-09
FBgn0030336	CG1578	protein_coding	0.884396	1.33655e-09	7.70972e-09
[truncated: 9,553 more rows]
